# Supplementary material for: An Analysis of Waves Underlying Grid Cell Firing in the Medial Enthorinal Cortex
Source: J Math Neurosci. 2017 Aug 25;7:9. doi: 10.1186/s13408-017-0051-7 (PMC5572897; doi:10.1186/s13408-017-0051-7)
Supplement: Supplementary file 1 — Code for 2D simulations. Code written in C++/CUDA programming language. Equipment requirements: Nvidia CUDA drivers and Nvidia graphics card with compute capability ≥3.5. The Armadillo C++ package must be installed. Run commands: $ cmake . $ make $./SpatialNavigationCUDA. (zip) [file 13408_2017_51_MOESM1_ESM.zip]

Archive with 6 entries (6 files):
- CMakeLists.txt
- Driver.cu
- EventDrivenMap.cu
- EventDrivenMap.hpp
- Makefile
- parametersDouble.hpp
