# Supplementary material for: An Analysis of Waves Underlying Grid Cell Firing in the Medial Enthorinal Cortex
Source: J Math Neurosci. 2017 Aug 25;7:9. doi: 10.1186/s13408-017-0051-7 (PMC5572897; doi:10.1186/s13408-017-0051-7)
Supplement: Supplementary file 1 — Code for 2D simulations. Code written in C++/CUDA programming language. Equipment requirements: Nvidia CUDA drivers and Nvidia graphics card with compute capability ≥3.5. The Armadillo C++ package must be installed. Run commands: $ cmake . $ make $./SpatialNavigationCUDA. (zip) [file 13408_2017_51_MOESM1_ESM.zip › CMakeLists.txt]

cmake_minimum_required( VERSION 2.8)

find_package( CUDA QUIET REQUIRED)

set( CUDA_NVCC_FLAGS ${CUDA_NVCC_FLAGS}; --std=c++11 -gencode arch=compute_35,code=sm_35 -O3)

if (APPLE)
  link_directories( /usr/local/lib)
else()
  link_directories( /usr/local/share/arrayfire-3/lib
                    /usr/local/lib
                    /usr/local/cuda-7.5/nvvm/lib64)
  include_directories( /usr/local/share/arrayfire-3/include/)
endif()

cuda_add_executable( SpatialNavigationCUDA
                     parametersDouble.hpp
                     EventDrivenMap.hpp
                     EventDrivenMap.cu
                     Driver.cu)

target_link_libraries( SpatialNavigationCUDA -lafcuda)
