# Supplementary material for: An Analysis of Waves Underlying Grid Cell Firing in the Medial Enthorinal Cortex
Source: J Math Neurosci. 2017 Aug 25;7:9. doi: 10.1186/s13408-017-0051-7 (PMC5572897; doi:10.1186/s13408-017-0051-7)
Supplement: Supplementary file 1 — Code for 2D simulations. Code written in C++/CUDA programming language. Equipment requirements: Nvidia CUDA drivers and Nvidia graphics card with compute capability ≥3.5. The Armadillo C++ package must be installed. Run commands: $ cmake . $ make $./SpatialNavigationCUDA. (zip) [file 13408_2017_51_MOESM1_ESM.zip › Driver.cu]

#include <iostream>
#include <cstdlib>
#include <cmath>
#include "EventDrivenMap.hpp"
#include "parametersDouble.hpp"

using namespace std;

int main( int argc, char* argv[])
{
  EventDrivenMap::ParameterList pars;
  pars.networkSizeX = 1000;
  pars.networkSizeY = 1000;
  pars.noThreads    = 512;
  pars.domainSize   = 10.0*sigma;
  pars.timestep     = 0.1;
  pars.plotFreq     = 10;
  pars.printOutput  = 0;
  pars.saveOutput   = 1;
  pars.saveData     = 1;

  EventDrivenMap* p_event = new EventDrivenMap( &pars);

  double simulation_time = 250.0;
  bool extend_simulation = true;

  // First simulate to settle at steady state
  p_event->SimulateNetwork( simulation_time);
  cout<< "Transient simulation finished" << endl;

  // Now hyperpolarise subset of cells
  cout<< "Hyperpolarising some cells" << endl;
  p_event->SetAppliedCurrent( -30.0, sigma);

  // Remove applied current
  cout << "Removing hyperpolarising current" << endl;
  p_event->SetAppliedCurrent( 0.0f);
  simulation_time += 30000.0;
  p_event->SimulateNetwork( simulation_time, extend_simulation);

  delete(p_event);

  return 0;
}
