# Supplementary material for: An Analysis of Waves Underlying Grid Cell Firing in the Medial Enthorinal Cortex
Source: J Math Neurosci. 2017 Aug 25;7:9. doi: 10.1186/s13408-017-0051-7 (PMC5572897; doi:10.1186/s13408-017-0051-7)
Supplement: Supplementary file 1 — Code for 2D simulations. Code written in C++/CUDA programming language. Equipment requirements: Nvidia CUDA drivers and Nvidia graphics card with compute capability ≥3.5. The Armadillo C++ package must be installed. Run commands: $ cmake . $ make $./SpatialNavigationCUDA. (zip) [file 13408_2017_51_MOESM1_ESM.zip › EventDrivenMap.cu]

/* Code to do two dimensional spiking model from Mayte's note */
#include <iostream>
#include <stdio.h>
#include <cstdlib>
#include <cmath>
#include <curand.h>
#include <arrayfire.h>
#include "parametersDouble.hpp"
#include "EventDrivenMap.hpp"
#include "vector_types.h"

#define CUDA_ERROR_CHECK
#define CUDA_CALL( err) __cudaCall( err, __FILE__, __LINE__ )
#define CUDA_CHECK_ERROR()    __cudaCheckError( __FILE__, __LINE__ )
#define mod(x,n) ((x % n) + n) % n

__constant__ double pThresh[8];

inline void __cudaCall( cudaError err, const char *file, const int line )
{
  #ifdef CUDA_ERROR_CHECK
  if ( cudaSuccess != err )
  {
    fprintf( stderr, "cudaCall() failed at %s:%i : %s\n",
                 file, line, cudaGetErrorString( err ) );
    exit( -1 );
  }
  #endif
  return;
}

inline void __cudaCheckError( const char *file, const int line )
{
  #ifdef CUDA_ERROR_CHECK
  cudaError err = cudaGetLastError();
if ( cudaSuccess != err )
  {
    fprintf( stderr, "cudaCheckError() failed at %s:%i : %s\n",
                 file, line, cudaGetErrorString( err ) );
    exit( -1 );
  }
  #endif
}

inline void __curandCall( curandStatus_t err, const char *file, const int line)
{
#ifdef CURAND_ERROR_CHECK
  if ( CURAND_STATUS_SUCCESS != err)
  {
    fprintf( stderr, "curandCall() failed at %s:%i",
                 file, line);
    exit( -1 );
  }
  #endif
}

void SaveData( int npts, int2* x, char *filename)
{
  FILE *fp = fopen(filename,"w");
  for (int i=0;i<npts;i++) {
    fprintf(fp,"%d \t %d \n", x[i].x, x[i].y);
  }
  fclose(fp);
}

void SaveData2D( int nptsX, int nptsY, double* x, char *filename)
{
  FILE *fp = fopen(filename,"w");
  for (int i=0;i<nptsY;i++) {
    for (int j=0;j<nptsX;j++) {
      fprintf(fp,"%f \t", x[i*nptsX+j]);
    }
    fprintf(fp,"\n");
  }
  fclose(fp);
}

void SaveData2D( int nptsX, int nptsY, double4* val, char *filename, bool full=false)
{
  int i, j;
  FILE *fp = fopen(filename,"w");
  for (i=0;i<nptsY;i++) {
    for (j=0;j<nptsX;j++) {
      fprintf(fp,"%.17f \t", val[i*nptsX+j].x);
    }
    fprintf(fp,"\n");
  }
  if (full)
  {
    for (i=0;i<nptsY;i++) {
      for (j=0;j<nptsX;j++) {
        fprintf(fp,"%.17f \t", val[i*nptsX+j].y);
      }
      fprintf(fp,"\n");
    }
    for (i=0;i<nptsY;i++) {
      for (j=0;j<nptsX;j++) {
        fprintf(fp,"%.17f \t", val[i*nptsX+j].z);
      }
      fprintf(fp,"\n");
    }
    for (i=0;i<nptsY;i++) {
      for (j=0;j<nptsX;j++) {
        fprintf(fp,"%.17f \t", val[i*nptsX+j].w);
      }
      fprintf(fp,"\n");
    }
  }
  fclose(fp);
}

void SaveData2D( int nptsX, int nptsY, int* val, char *filename)
{
  FILE *fp = fopen(filename,"w");
  for (int i=0;i<nptsY;i++) {
    for (int j=0;j<nptsX;j++) {
      fprintf(fp,"%d \t", val[i*nptsX+j]);
    }
    fprintf(fp,"\n");
  }
  fclose(fp);
}

void EventDrivenMap::LoadInitialState( const char* filename)
{
  int i, j;
  FILE *fp = fopen(filename,"r");
  if (fp != NULL)
  {
    printf("File exists - loading data.\n");
  } else
  {
    printf("File does not exist.\n");
  }
  for (i=0;i<mNetworkSizeY;++i) {
    for (j=0;j<mNetworkSizeX;++j) {
      fscanf(fp,"%.17f",&(mpHost_globalState[i*mNetworkSizeX+j].x));
    }
  }
  for (i=0;i<mNetworkSizeY;++i) {
    for (j=0;j<mNetworkSizeX;++j) {
      fscanf(fp,"%.17f",&(mpHost_globalState[i*mNetworkSizeX+j].y));
    }
  }
  for (i=0;i<mNetworkSizeY;++i) {
    for (j=0;j<mNetworkSizeX;++j) {
      fscanf(fp,"%.17f",&(mpHost_globalState[i*mNetworkSizeX+j].z));
    }
  }
  for (i=0;i<mNetworkSizeY;++i) {
    for (j=0;j<mNetworkSizeX;++j) {
      fscanf(fp,"%.17f",&(mpHost_globalState[i*mNetworkSizeX+j].w));
    }
  }
  fclose(fp);
  printf("Data loaded to host - Copying to GPU.\n");
  CUDA_CALL( cudaMemcpy( mpGlobalState, mpHost_globalState, mNetworkSize*sizeof(double4), cudaMemcpyHostToDevice));
  printf("Data copied to GPU.\n");
}

EventDrivenMap::EventDrivenMap( const ParameterList* pParameterList)
{
  mNetworkSizeX = (*pParameterList).networkSizeX;
  mNetworkSizeY = (*pParameterList).networkSizeY;
  mNetworkSize  = mNetworkSizeX*mNetworkSizeY;
  mNoThreads    = (*pParameterList).noThreads;
  mNoBlocks.x   = (mNetworkSize+mNoThreads-1)/mNoThreads;
  mDomainSize   = (*pParameterList).domainSize;
  mDx           = 2.0*mDomainSize/(mNetworkSizeX-1);
  mDt           = (*pParameterList).timestep;
  mPlotFreq     = (*pParameterList).plotFreq;
  mPrintOutput  = (*pParameterList).printOutput;
  mSaveOutput   = (*pParameterList).saveOutput;
  mSaveData     = (*pParameterList).saveData;

  // Allocate memory for GPU variables
  CUDA_CALL( cudaMalloc( &mpGlobalState, mNetworkSize*sizeof(double4)));
  CUDA_CALL( cudaMalloc( &mpGlobalZone, mNetworkSize*sizeof(int)));
  CUDA_CALL( cudaMalloc( &mpAppliedCurrent, mNetworkSize*sizeof(double)));
  CUDA_CALL( cudaMalloc( &mpFiringVal, mNetworkSize*sizeof(firing)));
  CUDA_CALL( cudaMalloc( &mpEventTime, sizeof(long long int)));
  CUDA_CALL( cudaMalloc( &mpLocalTime, sizeof(double)));
  CUDA_CALL( cudaMalloc( &mpSpikeTime, sizeof(double)));
  CUDA_CALL( cudaMalloc( &mpEventNo, sizeof(int)));
  CUDA_CALL( cudaMalloc( &mpPlotVarFull, mNetworkSize*sizeof(double4)));

  // Allocate memory for CPU variables
  CUDA_CALL( cudaMallocHost( &mpHost_eventNo, sizeof(int)));
  CUDA_CALL( cudaMallocHost( &mpHost_localTime, sizeof(double)));
  CUDA_CALL( cudaMallocHost( &mpHost_globalState, mNetworkSize*sizeof(double4)));
  CUDA_CALL( cudaMallocHost( &mpHost_firingVal, sizeof(firing)));

  // For debugging purposes
  CUDA_CALL( cudaMalloc( &mpSpikeTimeFound, mNetworkSize*sizeof(short char)));

  // Set applied current to zero
  SetAppliedCurrent( 0.0);

  // Set thresholds
  SetThresholds();

  // Set some other options
  CreateCouplingStencil();
  SetPlotCounter();
  printf("Created network object with %d neurons.\n",mNetworkSize);
}

EventDrivenMap::~EventDrivenMap()
{
  cudaFree( mpGlobalState);
  cudaFree( mpGlobalZone);
  cudaFree( mpAppliedCurrent);
  cudaFree( mpFiringVal);
  cudaFree( mpLocalTime);
  cudaFree( mpEventNo);
  cudaFree( mpEventTime);
  cudaFree( mpSpikeTime);
  cudaFree( mpStencil);
  cudaFree( mpPlotVarFull);
  cudaFree( mpHost_eventNo);
  cudaFree( mpHost_localTime);
  cudaFree( mpHost_globalState);
  cudaFree( mpHost_firingVal);

  cudaFree( mpSpikeTimeFound);

}

void EventDrivenMap::SetAppliedCurrent( const double val)
{
  double temp_I = (-val/gl_steve);
  CUDA_CALL( cudaMemset( mpAppliedCurrent, temp_I, mNetworkSize*sizeof(double)));
  printf("Applied current set to %f.\n",val);
}

unsigned int EventDrivenMap::CountLinesInFile( const char* filename)
{
  unsigned int no_lines = 0;
  FILE* fp = fopen(filename,"r");
  int ch;

  while (EOF != (ch=getc(fp)))
  {
    if ('\n' == ch)
    {
      ++no_lines;
    }
  }
  fclose(fp);
  printf("Number of lines in file: %d.\n",no_lines);
  return no_lines;
}

void EventDrivenMap::SetAppliedCurrent( const double val, const char* filename)
{
  // Provide number of points
  const unsigned int N = CountLinesInFile( filename);

  double temp_I = (-val/gl_steve);

  // Load initial condition stencil
  unsigned int* p_stencil = (unsigned int*) malloc( N*sizeof(int));
  LoadInitialConditionStencil( filename, p_stencil, N);
  unsigned int* p_dev_stencil;
  CUDA_CALL( cudaMalloc( &p_dev_stencil, N*sizeof(int)));
  CUDA_CALL( cudaMemcpy( p_dev_stencil, p_stencil, N*sizeof(int), cudaMemcpyHostToDevice));
  SetAppliedCurrentKernel<<<(N+mNoThreads-1)/mNoThreads,mNoThreads>>>( temp_I,
      p_dev_stencil, N, mpAppliedCurrent);
  cudaFree( p_dev_stencil);
  free( p_stencil);
}

void EventDrivenMap::LoadInitialConditionStencil( const char* filename,
                                                  unsigned int* pStencil,
                                                  const unsigned int N)
{
  FILE* fp = fopen(filename,"r");
  for (unsigned int i=0;i<N;++i)
  {
    fscanf(fp,"%u",&(pStencil[i]));
  }
  fclose(fp);
}

__global__ void SetAppliedCurrentKernel( const double val,
                                         const unsigned int* pStencil,
                                         const int N,
                                         double* pAppliedCurrent)
{
  int index = threadIdx.x+blockDim.x*blockIdx.x;
  if (index<N)
  {
    pAppliedCurrent[pStencil[index]] = val;
  }
}

void EventDrivenMap::SetAppliedCurrentInstantaneous( const double val, const double radius)
{
  SetAppliedCurrentInstantKernel<<<mNoBlocks,mNoThreads>>>( mpGlobalState,
      mpGlobalZone, radius, mNetworkSizeX, mNetworkSizeY, mDx);
  printf("Applied current set.\n");
}

void EventDrivenMap::SetAppliedCurrent( const double val, const double radius)
{
  double temp_I = (-val/gl_steve);
  SetAppliedCurrentKernel<<<mNoBlocks,mNoThreads>>>( mpAppliedCurrent, temp_I,
              radius, mNetworkSizeX, mNetworkSizeY, mDx);

  printf("Applied current set to %f.\n",val);
}

void EventDrivenMap::SetAppliedCurrent( const double val,
                                        const double width,
                                        const double angle,
                                        const double Xoffset,
                                        const double Yoffset)
{
  double temp_I = (-val/gl_steve);
  SetAppliedCurrentKernel<<<mNoBlocks,mNoThreads>>>( mpAppliedCurrent, temp_I,
      width, angle, Xoffset, Yoffset, mNetworkSizeX, mNetworkSizeY, mDx,
      mDomainSize);
  printf("Applied current set to %f.\n",val);
}

__global__ void SetAppliedCurrentKernel( double* pAppliedCurrent,
                                         const double I_app,
                                         const double radius,
                                         const int networkSizeX,
                                         const int networkSizeY,
                                         const double dx)
{
  int index = threadIdx.x+blockDim.x*blockIdx.x;
  int2 location;
  double r;
  if (index<networkSizeX*networkSizeY)
  {
    location.x = index % networkSizeX;
    location.y = index / networkSizeX;
    r =
      (pow((double) location.x-networkSizeX/2,2.0)+pow((double) location.y-networkSizeY/2,2.0));
    r *= dx;
    pAppliedCurrent[index] = I_app*(r<radius*radius);
  }
}

__global__ void SetAppliedCurrentInstantKernel( double4* pGlobalState,
                                                int* pGlobalZone,
                                                const double radius,
                                                const int networkSizeX,
                                                const int networkSizeY,
                                                const double dx)
{
  int index = threadIdx.x+blockDim.x*blockIdx.x;
  int2 location;
  double r;
  if (index<networkSizeX*networkSizeY)
  {
    location.x = index % networkSizeX;
    location.y = index / networkSizeX;
    r =
      (pow((double) location.x-networkSizeX/2, 2.0)+pow((double) location.y-networkSizeY/2,2.0));
    r *= dx;
    if (r<radius*radius)
    {
      pGlobalState[index].x = -42.3284;
      pGlobalState[index].y = 0.4905925;
      pGlobalZone[index] = 0;
    }
  }
}

__global__ void SetAppliedCurrentKernel( double* pAppliedCurrent,
                                         const double I_app,
                                         const double width,
                                         const double angle,
                                         const double Xoffset,
                                         const double Yoffset,
                                         const int networkSizeX,
                                         const int networkSizeY,
                                         const double dx,
                                         const double domainSize)
{
  int index = threadIdx.x+blockDim.x*blockIdx.x;
  if (index<networkSizeX*networkSizeY)
  {
    double x = (double) (index % networkSizeX) * dx - domainSize;
    double y = (double) (index/networkSizeX)*dx - domainSize;
    if (angle==0.0)
    {
      pAppliedCurrent[index] = I_app*( (y>Yoffset-width) && (y<Yoffset+width) );
    }
    else if (angle==pi/2.0)
    {
      pAppliedCurrent[index] = I_app*( (x>Xoffset-width) && (x<Xoffset+width) );
    }
    else
    {
      double c = width/cosf(angle);
      double yBar = Yoffset+tan(angle)*(x-Xoffset);
      pAppliedCurrent[index] = I_app*( (y<yBar+c) && (y>yBar-c) );
    }
  }
}

void EventDrivenMap::SetPlotCounter( int val)
{
  mCounter = 10*val;
}

void EventDrivenMap::SetParameters( const ParameterList* pParameterList)
{
  mNetworkSizeX = (*pParameterList).networkSizeX;
  mNetworkSizeY = (*pParameterList).networkSizeY;
  mNetworkSize  = mNetworkSizeX*mNetworkSizeY;
  mNoThreads   = (*pParameterList).noThreads;
  mNoBlocks.x  = (mNetworkSize+mNoThreads-1)/mNoThreads;
  mDomainSize  = (*pParameterList).domainSize;
  mDx          = 2.0*mDomainSize/(mNetworkSizeX-1);
  mDt          = (*pParameterList).timestep;
  mPlotFreq    = (*pParameterList).plotFreq;
  mPrintOutput = (*pParameterList).printOutput;
  mManualStep  = (*pParameterList).manualStep;
  mSaveData    = (*pParameterList).saveData;
}

void EventDrivenMap::SetThresholds()
{
  double p_host_threshold[] =
    {V_left,V_left,V_left,V_right,V_right,V_right,V_r,V_th};
  CUDA_CALL( cudaMemcpyToSymbol( pThresh, p_host_threshold, 8*sizeof(double)));
  printf("Thresholds set.\n");
}

void EventDrivenMap::SimulateNetwork( const double finalTime, bool extend)
{
  char filename[50];
  if (!extend)
  {
    InitialiseNetwork();
  }

  printf("Starting simulation.\n");
  do {
    SimulateStep();

    // Code to plot output
    if (mCounter%mPlotFreq==0)
    {
    	/*
      if (mSaveData)
      {
        CopyDataToPlotBufferKernel<<<mNoBlocks.x,mNoThreads>>>( mpPlotVarHelper,
            mpGlobalState, mpGlobalZone, mNetworkSize);
        CUDA_CHECK_ERROR();
        sprintf( filename, "Data/frame%07dState.dat",mCounter/mPlotFreq);
        CUDA_CALL( cudaMemcpy( mpHost_globalState, mpPlotVarHelper,
              mNetworkSize*sizeof(double4), cudaMemcpyDeviceToHost));
        SaveData2D(mNetworkSizeX,mpHost_globalState,filename);
      }
      */
      if (mSaveData)
      {
        CopyDataToHost();
        sprintf( filename, "Data/frame%07dState.dat",mCounter/mPlotFreq);
        //sprintf( filename, "Data/frame%07dState.dat",0);
        SaveData2D(mNetworkSizeX,mNetworkSizeY,mpHost_globalState,filename);
        sprintf( filename, "Data/currentState.dat");
        SaveData2D(mNetworkSizeX,mNetworkSizeY,mpHost_globalState,filename,true);
      }
    }

    // Prepare for next step
    mCounter++;
    mTime = mCounter*mDt;
    cudaDeviceSynchronize();
    printf("Current time = %f.\n",mTime);
  } while (mTime<finalTime);

  printf("Simulation finished successfully.\n");
}

void EventDrivenMap::InitialiseNetwork()
{
  mTime = 0.0;

  InitialiseNetworkKernel<<<mNoBlocks,mNoThreads>>>( mpGlobalState,
                                                     mpGlobalZone,
                                                     mNetworkSize);
  CUDA_CHECK_ERROR();
  printf("Network initialised.\n");
}

__global__ void InitialiseNetworkKernel( double4* pGlobalState,
                                         int* pGlobalZone,
                                         int networkSize)
{
  unsigned int index = threadIdx.x+blockDim.x*blockIdx.x;
  if (index<networkSize)
  {
    pGlobalState[index].x = 8.0;
    pGlobalState[index].y = 0.045;
    pGlobalState[index].z = 0.0;
    pGlobalState[index].w = 0.0;
    pGlobalZone[index] = 1;
  }
}

void EventDrivenMap::CalculateSpatialExtent()
{
  double x = 0.0;
  int i;
  for (i=0;i<mNetworkSizeX/2;++i)
  {
    if (W(x)<spatial_cutoff)
    {
      break;
    }
    x += mDx;
  }
  mSpatialExtent = i;
  printf("Trimmed synaptic kernel at tolerance = %f.\n",spatial_cutoff);
  printf("Kernel footprint set to %d.\n",mSpatialExtent);
}

void EventDrivenMap::CreateCouplingStencil()
{
  int row, col;
  int n = 0;
  int2* p_host_stencil;
  CUDA_CALL( cudaMallocHost( &p_host_stencil, 2*mNetworkSize*sizeof(int2)));

  CalculateSpatialExtent();

  for (row=-mSpatialExtent;row<=mSpatialExtent;++row)
  {
    for (col=-mSpatialExtent;col<=mSpatialExtent;++col)
    {
      // if (W(mDx*sqrt((double) (row*row+col*col)))>spatial_cutoff)
      if ( (double) mDx*mDx*(row*row+col*col)<sigma*sigma)
      {
        p_host_stencil[n].x = row;
        p_host_stencil[n].y = col;
        //printf("Stencil value: (%d,%d).\n",p_host_stencil[n].x,p_host_stencil[n].y);
        n++;
      }
    }
  }
  CUDA_CALL( cudaMalloc( &mpStencil, n*sizeof(int2)));
  CUDA_CALL( cudaMemcpy( mpStencil, p_host_stencil, n*sizeof(int2),
        cudaMemcpyHostToDevice));
  mHost_stencilSize = n;
  char filename[] = "testStencil.dat";
  SaveData(mHost_stencilSize, p_host_stencil,filename);
  //cudaFree( p_host_stencil);
  printf("Coupling stencil of size %d created.\n",mHost_stencilSize);
}

void EventDrivenMap::SimulateStep()
{
  // Reset local time
  CUDA_CALL( cudaMemset( mpLocalTime, 0.0, sizeof(double)));
  do
  {
    // First, reset some stuff
    CUDA_CALL( cudaMemset( mpEventNo, 0, sizeof(int)));
    ResetMemoryKernel<<<1,1>>>( mDt, mpEventTime, mPrintOutput);
    CUDA_CHECK_ERROR();

    // Find spiking cell
    FindMinimumSpikeTime( mDt);

    // Update all cells - new
    UpdateStateKernel<<<mNoBlocks,mNoThreads,mNoThreads*sizeof(double4)>>>( mpSpikeTime,
        mpGlobalState, mpGlobalZone, mpAppliedCurrent, mNetworkSize);
    CUDA_CHECK_ERROR();

    if (mPrintOutput)
      printf("Updated neuron states.\n");

    // Update local time
    UpdateLocalTime<<<1,1>>>( mpLocalTime, mpSpikeTime, mPrintOutput);
    CUDA_CHECK_ERROR();

    // Reset neuron that fired - new
    if (*mpHost_eventNo>0)
    {
      mNoBlocks.x = (mHost_stencilSize+mNoThreads-1)/mNoThreads;
      mNoBlocks.y = (*mpHost_eventNo < 65535) ? *mpHost_eventNo : 65535;
      mNoBlocks.z = (*mpHost_eventNo+65535-1)/65535;
      ApplyResetKernel<<<mNoBlocks,mNoThreads>>>(
	     	mpGlobalState, mpGlobalZone, mpFiringVal, mpEventNo, mpSpikeTime, mDx, mpStencil,
        mNetworkSizeX, mNetworkSizeY, mHost_stencilSize);
      CUDA_CHECK_ERROR();

      if (mPrintOutput)
        printf("Neurons reset.\n");

      mNoBlocks.x = (mNetworkSize+mNoThreads-1)/mNoThreads;
      mNoBlocks.y = 1;
      mNoBlocks.z = 1;
    }

    CUDA_CALL( cudaMemcpy( mpHost_localTime, mpLocalTime, sizeof(double),
          cudaMemcpyDeviceToHost));

  } while ((*mpHost_eventNo>0) );

  if (mPrintOutput)
    printf("Step finished.\n");
}

__global__ void CopyDataToPlotBufferKernel( double* pPlotVar,
                                            const double4* pGlobalState,
                                            const int* pGlobalZone,
                                            const int networkSize)
{
  unsigned int index = threadIdx.x+blockDim.x*blockIdx.x;
  if (index<networkSize)
  {
    double val = V_r+(pGlobalState[index].x-V_r)*(pGlobalZone[index]!=3);
    val += 200.0;
    val /= (V_th+200.0);
    pPlotVar[index] = val;
    //double val = pGlobalState[index].w;
    //val /= 100.0;
    //pPlotVar[index] = val;
    //pPlotVar[index] = (double) pGlobalZone[index];
  }
}

void EventDrivenMap::CopyDataToHost()
{
  CopyDataKernel<<<mNoBlocks,mNoThreads>>>( mpPlotVarFull,
      mpGlobalState, mpGlobalZone, mNetworkSize);
  CUDA_CHECK_ERROR();
  CUDA_CALL( cudaMemcpy( mpHost_globalState, mpPlotVarFull,
        mNetworkSize*sizeof(double4), cudaMemcpyDeviceToHost));
}

__global__ void CopyDataKernel( double4* pPlotVar,
                                const double4* pGlobalState,
                                const int* pGlobalZone,
                                const int networkSize)
{
  unsigned int index = threadIdx.x+blockDim.x*blockIdx.x;
  if (index<networkSize)
  {
    double val = V_r+(pGlobalState[index].x-V_r)*(pGlobalZone[index]!=3);
    val += 200.0;
    val /= (V_th+200.0);
    pPlotVar[index].x = val;
    pPlotVar[index].y = pGlobalState[index].y;
    pPlotVar[index].z = pGlobalState[index].z;
    pPlotVar[index].w = pGlobalState[index].w;
  }
}

__global__ void UpdateStateKernel( const double* pSpikeTime,
                                   double4* pGlobalState,
                                   int* pGlobalZone,
                                   const double* pAppliedCurrent,
                                   const int networkSize)
{
  __shared__ double event_time;
  extern __shared__ double4 local_state[];
  unsigned int index = threadIdx.x+blockDim.x*blockIdx.x;
  event_time = *pSpikeTime;
  int local_zone;
  int change_zone = 0;
  if (index<networkSize)
  {
    // Load state & zone
    local_zone  = pGlobalZone[index];
    local_state[threadIdx.x] = pGlobalState[index];

    // Check threshold crossings
    double local_I =
      (-I_steve/gl_steve)+pAppliedCurrent[index];
    double v = fun( event_time, local_state[threadIdx.x], local_I, 0.0, local_zone);
    double thresh = pThresh[2*local_zone];
    double cross_time = event_time;
    int iterate;
    double dv;
    if  (!((local_zone==0) || (v>thresh)))
    {
      iterate = 0;
      v -= thresh;
      dv = dfun( cross_time, local_state[threadIdx.x], local_I, local_zone);
      while (abs(v)>tol*pow(10.0,floor(iterate/10.0)))
      {
        cross_time -= v/dv;
        v  = fun( cross_time, local_state[threadIdx.x], local_I, thresh, local_zone);
        dv = dfun( cross_time, local_state[threadIdx.x], local_I, local_zone);
        //if (threadIdx.x==0)
        //  printf("Iterate = %d,\t v = %f,\t zone = 1,\t time = %f\n",iterate,v+V_left,crossTime);
        iterate++;
      }
      change_zone = -1-(local_zone==3);
    }
    thresh = pThresh[2*local_zone+1];
    if  (!((local_zone>1) || (v<thresh)))
    {
      iterate = 0;
      v -= thresh;
      dv = dfun( cross_time, local_state[threadIdx.x], local_I, local_zone);
      while (abs(v)>tol*pow(10.0,floor(iterate/10.0)))
      {
        cross_time -= v/dv;
        v  = fun( cross_time, local_state[threadIdx.x], local_I, thresh, local_zone);
        dv = dfun( cross_time, local_state[threadIdx.x], local_I, local_zone);
        iterate++;
      }
      change_zone = 1;
    }

    // Update state
    local_state[threadIdx.x] = UpdateState( cross_time, local_state[threadIdx.x], local_I, local_zone);
    if (change_zone!=0)
    {
      local_state[threadIdx.x].x = pThresh[2*local_zone+(change_zone>0)];
      local_zone += change_zone;
      local_state[threadIdx.x] = UpdateState( event_time-cross_time, local_state[threadIdx.x], local_I,
          local_zone);
    }
    pGlobalState[index] = local_state[threadIdx.x];
    pGlobalZone[index]  = local_zone;
  }
}

__device__ double4 UpdateState( double t,
                                double4 state,
                                double I,
                                int zone)
{
  double v0 = state.x;
  state.x = fun( t, state, I, 0.0, zone);
  state.y = (beta_left*(1.0-exp(-t/tau_h))+state.y*exp(-t/tau_h))*(zone==0)+
    (1.0/sqrt(tau*tau_h*-2.0+tau*tau+tau_h*tau_h+gamma_centre*gh*tau*tau_h*4.0)*(exp((t*tau*(-1.0/2.0)-t*tau_h*(1.0/2.0)-t*sqrt(tau*tau_h*-2.0+tau*tau+tau_h*tau_h+gamma_centre*gh*tau*tau_h*4.0)*(1.0/2.0))/(tau*tau_h))*sqrt(tau*tau_h*-2.0+tau*tau+tau_h*tau_h+gamma_centre*gh*tau*tau_h*4.0)+exp((t*tau*(-1.0/2.0)-t*tau_h*(1.0/2.0)+t*sqrt(tau*tau_h*-2.0+tau*tau+tau_h*tau_h+gamma_centre*gh*tau*tau_h*4.0)*(1.0/2.0))/(tau*tau_h))*sqrt(tau*tau_h*-2.0+tau*tau+tau_h*tau_h+gamma_centre*gh*tau*tau_h*4.0)+tau*exp((t*tau*(-1.0/2.0)-t*tau_h*(1.0/2.0)-t*sqrt(tau*tau_h*-2.0+tau*tau+tau_h*tau_h+gamma_centre*gh*tau*tau_h*4.0)*(1.0/2.0))/(tau*tau_h))-tau*exp((t*tau*(-1.0/2.0)-t*tau_h*(1.0/2.0)+t*sqrt(tau*tau_h*-2.0+tau*tau+tau_h*tau_h+gamma_centre*gh*tau*tau_h*4.0)*(1.0/2.0))/(tau*tau_h))-tau_h*exp((t*tau*(-1.0/2.0)-t*tau_h*(1.0/2.0)-t*sqrt(tau*tau_h*-2.0+tau*tau+tau_h*tau_h+gamma_centre*gh*tau*tau_h*4.0)*(1.0/2.0))/(tau*tau_h))+tau_h*exp((t*tau*(-1.0/2.0)-t*tau_h*(1.0/2.0)+t*sqrt(tau*tau_h*-2.0+tau*tau+tau_h*tau_h+gamma_centre*gh*tau*tau_h*4.0)*(1.0/2.0))/(tau*tau_h)))*(state.y+(beta_centre*tau*(exp((t*(tau+tau_h-sqrt(tau*tau_h*-2.0+tau*tau+tau_h*tau_h+gamma_centre*gh*tau*tau_h*4.0))*(1.0/2.0))/(tau*tau_h))-1.0))/(tau+tau_h-sqrt(tau*tau_h*-2.0+tau*tau+tau_h*tau_h+gamma_centre*gh*tau*tau_h*4.0))+(beta_centre*tau*(exp((t*(tau+tau_h+sqrt(tau*tau_h*-2.0+tau*tau+tau_h*tau_h+gamma_centre*gh*tau*tau_h*4.0))*(1.0/2.0))/(tau*tau_h))-1.0))/(tau+tau_h+sqrt(tau*tau_h*-2.0+tau*tau+tau_h*tau_h+gamma_centre*gh*tau*tau_h*4.0))-(beta_centre*(tau*tau)*(exp((t*(tau+tau_h-sqrt(tau*tau_h*-2.0+tau*tau+tau_h*tau_h+gamma_centre*gh*tau*tau_h*4.0))*(1.0/2.0))/(tau*tau_h))-1.0))/(tau*tau_h*2.0+tau*sqrt(tau*tau_h*-2.0+tau*tau+tau_h*tau_h+gamma_centre*gh*tau*tau_h*4.0)+tau_h*sqrt(tau*tau_h*-2.0+tau*tau+tau_h*tau_h+gamma_centre*gh*tau*tau_h*4.0)-tau*tau-tau_h*tau_h-gamma_centre*gh*tau*tau_h*4.0)+(beta_centre*tau*tau_h*(exp((t*(tau+tau_h-sqrt(tau*tau_h*-2.0+tau*tau+tau_h*tau_h+gamma_centre*gh*tau*tau_h*4.0))*(1.0/2.0))/(tau*tau_h))-1.0))/(tau*tau_h*2.0+tau*sqrt(tau*tau_h*-2.0+tau*tau+tau_h*tau_h+gamma_centre*gh*tau*tau_h*4.0)+tau_h*sqrt(tau*tau_h*-2.0+tau*tau+tau_h*tau_h+gamma_centre*gh*tau*tau_h*4.0)-tau*tau-tau_h*tau_h-gamma_centre*gh*tau*tau_h*4.0)+(beta_centre*(tau*tau)*(exp((t*(tau+tau_h+sqrt(tau*tau_h*-2.0+tau*tau+tau_h*tau_h+gamma_centre*gh*tau*tau_h*4.0))*(1.0/2.0))/(tau*tau_h))-1.0)*1.0/sqrt(tau*tau_h*-2.0+tau*tau+tau_h*tau_h+gamma_centre*gh*tau*tau_h*4.0))/(tau+tau_h+sqrt(tau*tau_h*-2.0+tau*tau+tau_h*tau_h+gamma_centre*gh*tau*tau_h*4.0))-(beta_centre*tau*tau_h*(exp((t*(tau+tau_h+sqrt(tau*tau_h*-2.0+tau*tau+tau_h*tau_h+gamma_centre*gh*tau*tau_h*4.0))*(1.0/2.0))/(tau*tau_h))-1.0)*1.0/sqrt(tau*tau_h*-2.0+tau*tau+tau_h*tau_h+gamma_centre*gh*tau*tau_h*4.0))/(tau+tau_h+sqrt(tau*tau_h*-2.0+tau*tau+tau_h*tau_h+gamma_centre*gh*tau*tau_h*4.0))+alpha*gamma_centre*gs*state.w*((tau*tau)*(tau_h*tau_h)*1.0/pow(tau+tau_h+sqrt(tau*tau_h*-2.0+tau*tau+tau_h*tau_h+gamma_centre*gh*tau*tau_h*4.0)-alpha*tau*tau_h*2.0,2.0)*4.0+tau*tau_h*exp((t*(tau+tau_h+sqrt(tau*tau_h*-2.0+tau*tau+tau_h*tau_h+gamma_centre*gh*tau*tau_h*4.0)-alpha*tau*tau_h*2.0)*(1.0/2.0))/(tau*tau_h))*1.0/pow(tau+tau_h+sqrt(tau*tau_h*-2.0+tau*tau+tau_h*tau_h+gamma_centre*gh*tau*tau_h*4.0)-alpha*tau*tau_h*2.0,2.0)*(t*tau+t*tau_h-tau*tau_h*2.0+t*sqrt(tau*tau_h*-2.0+tau*tau+tau_h*tau_h+gamma_centre*gh*tau*tau_h*4.0)-alpha*t*tau*tau_h*2.0)*2.0)*1.0/sqrt(tau*tau_h*-2.0+tau*tau+tau_h*tau_h+gamma_centre*gh*tau*tau_h*4.0)-alpha*gamma_centre*gs*state.w*((tau*tau)*(tau_h*tau_h)*1.0/pow(tau+tau_h-sqrt(tau*tau_h*-2.0+tau*tau+tau_h*tau_h+gamma_centre*gh*tau*tau_h*4.0)-alpha*tau*tau_h*2.0,2.0)*4.0-tau*tau_h*exp((t*(tau+tau_h-sqrt(tau*tau_h*-2.0+tau*tau+tau_h*tau_h+gamma_centre*gh*tau*tau_h*4.0)-alpha*tau*tau_h*2.0)*(1.0/2.0))/(tau*tau_h))*1.0/pow(tau+tau_h-sqrt(tau*tau_h*-2.0+tau*tau+tau_h*tau_h+gamma_centre*gh*tau*tau_h*4.0)-alpha*tau*tau_h*2.0,2.0)*(-t*tau-t*tau_h+tau*tau_h*2.0+t*sqrt(tau*tau_h*-2.0+tau*tau+tau_h*tau_h+gamma_centre*gh*tau*tau_h*4.0)+alpha*t*tau*tau_h*2.0)*2.0)*1.0/sqrt(tau*tau_h*-2.0+tau*tau+tau_h*tau_h+gamma_centre*gh*tau*tau_h*4.0)-(I*gamma_centre*tau*tau_h*(exp((t*(tau+tau_h-sqrt(tau*tau_h*-2.0+tau*tau+tau_h*tau_h+gamma_centre*gh*tau*tau_h*4.0))*(1.0/2.0))/(tau*tau_h))-1.0)*2.0)/(tau*tau_h*2.0+tau*sqrt(tau*tau_h*-2.0+tau*tau+tau_h*tau_h+gamma_centre*gh*tau*tau_h*4.0)+tau_h*sqrt(tau*tau_h*-2.0+tau*tau+tau_h*tau_h+gamma_centre*gh*tau*tau_h*4.0)-tau*tau-tau_h*tau_h-gamma_centre*gh*tau*tau_h*4.0)+(I*gamma_centre*tau*tau_h*(exp((t*(tau+tau_h+sqrt(tau*tau_h*-2.0+tau*tau+tau_h*tau_h+gamma_centre*gh*tau*tau_h*4.0))*(1.0/2.0))/(tau*tau_h))-1.0)*1.0/sqrt(tau*tau_h*-2.0+tau*tau+tau_h*tau_h+gamma_centre*gh*tau*tau_h*4.0)*2.0)/(tau+tau_h+sqrt(tau*tau_h*-2.0+tau*tau+tau_h*tau_h+gamma_centre*gh*tau*tau_h*4.0))-(gamma_centre*gs*tau*tau_h*state.z*(exp((t*(tau+tau_h-sqrt(tau*tau_h*-2.0+tau*tau+tau_h*tau_h+gamma_centre*gh*tau*tau_h*4.0)-alpha*tau*tau_h*2.0)*(1.0/2.0))/(tau*tau_h))-1.0)*1.0/sqrt(tau*tau_h*-2.0+tau*tau+tau_h*tau_h+gamma_centre*gh*tau*tau_h*4.0)*2.0)/(tau+tau_h-sqrt(tau*tau_h*-2.0+tau*tau+tau_h*tau_h+gamma_centre*gh*tau*tau_h*4.0)-alpha*tau*tau_h*2.0)-(gamma_centre*gs*tau*tau_h*state.z*exp(-alpha*t)*(exp(alpha*t)-exp((t*(tau+tau_h+sqrt(tau*tau_h*-2.0+tau*tau+tau_h*tau_h+gamma_centre*gh*tau*tau_h*4.0))*(1.0/2.0))/(tau*tau_h)))*1.0/sqrt(tau*tau_h*-2.0+tau*tau+tau_h*tau_h+gamma_centre*gh*tau*tau_h*4.0)*2.0)/(tau+tau_h+sqrt(tau*tau_h*-2.0+tau*tau+tau_h*tau_h+gamma_centre*gh*tau*tau_h*4.0)-alpha*tau*tau_h*2.0))*(1.0/2.0)+(gamma_centre*tau*exp((t*tau*(-1.0/2.0)-t*tau_h*(1.0/2.0)-t*sqrt(tau*tau_h*-2.0+tau*tau+tau_h*tau_h+gamma_centre*gh*tau*tau_h*4.0)*(1.0/2.0))/(tau*tau_h))-gamma_centre*tau*exp((t*tau*(-1.0/2.0)-t*tau_h*(1.0/2.0)+t*sqrt(tau*tau_h*-2.0+tau*tau+tau_h*tau_h+gamma_centre*gh*tau*tau_h*4.0)*(1.0/2.0))/(tau*tau_h)))*1.0/sqrt(tau*tau_h*-2.0+tau*tau+tau_h*tau_h+gamma_centre*gh*tau*tau_h*4.0)*(-v0+(beta_centre*(tau*tau)*(exp((t*(tau+tau_h-sqrt(tau*tau_h*-2.0+tau*tau+tau_h*tau_h+gamma_centre*gh*tau*tau_h*4.0))*(1.0/2.0))/(tau*tau_h))-1.0))/(gamma_centre*(tau*tau_h*-2.0+tau*tau+tau_h*tau_h+gamma_centre*gh*tau*tau_h*4.0)*-2.0+gamma_centre*tau*sqrt(tau*tau_h*-2.0+tau*tau+tau_h*tau_h+gamma_centre*gh*tau*tau_h*4.0)*2.0+gamma_centre*tau_h*sqrt(tau*tau_h*-2.0+tau*tau+tau_h*tau_h+gamma_centre*gh*tau*tau_h*4.0)*2.0)+(beta_centre*(tau_h*tau_h)*(exp((t*(tau+tau_h-sqrt(tau*tau_h*-2.0+tau*tau+tau_h*tau_h+gamma_centre*gh*tau*tau_h*4.0))*(1.0/2.0))/(tau*tau_h))-1.0))/(gamma_centre*(tau*tau_h*-2.0+tau*tau+tau_h*tau_h+gamma_centre*gh*tau*tau_h*4.0)*-2.0+gamma_centre*tau*sqrt(tau*tau_h*-2.0+tau*tau+tau_h*tau_h+gamma_centre*gh*tau*tau_h*4.0)*2.0+gamma_centre*tau_h*sqrt(tau*tau_h*-2.0+tau*tau+tau_h*tau_h+gamma_centre*gh*tau*tau_h*4.0)*2.0)+(I*tau_h*(exp((t*(tau+tau_h-sqrt(tau*tau_h*-2.0+tau*tau+tau_h*tau_h+gamma_centre*gh*tau*tau_h*4.0))*(1.0/2.0))/(tau*tau_h))-1.0))/(tau+tau_h-sqrt(tau*tau_h*-2.0+tau*tau+tau_h*tau_h+gamma_centre*gh*tau*tau_h*4.0))+(I*tau_h*(exp((t*(tau+tau_h+sqrt(tau*tau_h*-2.0+tau*tau+tau_h*tau_h+gamma_centre*gh*tau*tau_h*4.0))*(1.0/2.0))/(tau*tau_h))-1.0))/(tau+tau_h+sqrt(tau*tau_h*-2.0+tau*tau+tau_h*tau_h+gamma_centre*gh*tau*tau_h*4.0))-(I*(tau_h*tau_h)*(exp((t*(tau+tau_h-sqrt(tau*tau_h*-2.0+tau*tau+tau_h*tau_h+gamma_centre*gh*tau*tau_h*4.0))*(1.0/2.0))/(tau*tau_h))-1.0))/(tau*tau_h*2.0+tau*sqrt(tau*tau_h*-2.0+tau*tau+tau_h*tau_h+gamma_centre*gh*tau*tau_h*4.0)+tau_h*sqrt(tau*tau_h*-2.0+tau*tau+tau_h*tau_h+gamma_centre*gh*tau*tau_h*4.0)-tau*tau-tau_h*tau_h-gamma_centre*gh*tau*tau_h*4.0)+(beta_centre*(exp((t*(tau+tau_h+sqrt(tau*tau_h*-2.0+tau*tau+tau_h*tau_h+gamma_centre*gh*tau*tau_h*4.0))*(1.0/2.0))/(tau*tau_h))-1.0)*sqrt(tau*tau_h*-2.0+tau*tau+tau_h*tau_h+gamma_centre*gh*tau*tau_h*4.0)*(1.0/2.0))/(gamma_centre*(tau+tau_h+sqrt(tau*tau_h*-2.0+tau*tau+tau_h*tau_h+gamma_centre*gh*tau*tau_h*4.0)))-(beta_centre*tau*tau_h*(exp((t*(tau+tau_h-sqrt(tau*tau_h*-2.0+tau*tau+tau_h*tau_h+gamma_centre*gh*tau*tau_h*4.0))*(1.0/2.0))/(tau*tau_h))-1.0))/(-gamma_centre*(tau*tau_h*-2.0+tau*tau+tau_h*tau_h+gamma_centre*gh*tau*tau_h*4.0)+gamma_centre*tau*sqrt(tau*tau_h*-2.0+tau*tau+tau_h*tau_h+gamma_centre*gh*tau*tau_h*4.0)+gamma_centre*tau_h*sqrt(tau*tau_h*-2.0+tau*tau+tau_h*tau_h+gamma_centre*gh*tau*tau_h*4.0))+(gs*tau_h*state.z*(exp((t*(tau+tau_h-sqrt(tau*tau_h*-2.0+tau*tau+tau_h*tau_h+gamma_centre*gh*tau*tau_h*4.0)-alpha*tau*tau_h*2.0)*(1.0/2.0))/(tau*tau_h))-1.0))/(tau+tau_h-sqrt(tau*tau_h*-2.0+tau*tau+tau_h*tau_h+gamma_centre*gh*tau*tau_h*4.0)-alpha*tau*tau_h*2.0)-(beta_centre*(exp((t*(tau+tau_h-sqrt(tau*tau_h*-2.0+tau*tau+tau_h*tau_h+gamma_centre*gh*tau*tau_h*4.0))*(1.0/2.0))/(tau*tau_h))-1.0)*sqrt(tau*tau_h*-2.0+tau*tau+tau_h*tau_h+gamma_centre*gh*tau*tau_h*4.0)*(1.0/2.0))/(gamma_centre*(tau+tau_h-sqrt(tau*tau_h*-2.0+tau*tau+tau_h*tau_h+gamma_centre*gh*tau*tau_h*4.0)))-alpha*gs*state.w*((tau*tau)*(tau_h*tau_h)*1.0/pow(tau+tau_h+sqrt(tau*tau_h*-2.0+tau*tau+tau_h*tau_h+gamma_centre*gh*tau*tau_h*4.0)-alpha*tau*tau_h*2.0,2.0)*4.0+tau*tau_h*exp((t*(tau+tau_h+sqrt(tau*tau_h*-2.0+tau*tau+tau_h*tau_h+gamma_centre*gh*tau*tau_h*4.0)-alpha*tau*tau_h*2.0)*(1.0/2.0))/(tau*tau_h))*1.0/pow(tau+tau_h+sqrt(tau*tau_h*-2.0+tau*tau+tau_h*tau_h+gamma_centre*gh*tau*tau_h*4.0)-alpha*tau*tau_h*2.0,2.0)*(t*tau+t*tau_h-tau*tau_h*2.0+t*sqrt(tau*tau_h*-2.0+tau*tau+tau_h*tau_h+gamma_centre*gh*tau*tau_h*4.0)-alpha*t*tau*tau_h*2.0)*2.0)*1.0/sqrt(tau*tau_h*-2.0+tau*tau+tau_h*tau_h+gamma_centre*gh*tau*tau_h*4.0)*(1.0/2.0)+(alpha*gs*state.w*((tau*tau)*(tau_h*tau_h)*1.0/pow(tau+tau_h+sqrt(tau*tau_h*-2.0+tau*tau+tau_h*tau_h+gamma_centre*gh*tau*tau_h*4.0)-alpha*tau*tau_h*2.0,2.0)*4.0+tau*tau_h*exp((t*(tau+tau_h+sqrt(tau*tau_h*-2.0+tau*tau+tau_h*tau_h+gamma_centre*gh*tau*tau_h*4.0)-alpha*tau*tau_h*2.0)*(1.0/2.0))/(tau*tau_h))*1.0/pow(tau+tau_h+sqrt(tau*tau_h*-2.0+tau*tau+tau_h*tau_h+gamma_centre*gh*tau*tau_h*4.0)-alpha*tau*tau_h*2.0,2.0)*(t*tau+t*tau_h-tau*tau_h*2.0+t*sqrt(tau*tau_h*-2.0+tau*tau+tau_h*tau_h+gamma_centre*gh*tau*tau_h*4.0)-alpha*t*tau*tau_h*2.0)*2.0)*(1.0/2.0))/tau+alpha*gs*state.w*((tau*tau)*(tau_h*tau_h)*1.0/pow(tau+tau_h-sqrt(tau*tau_h*-2.0+tau*tau+tau_h*tau_h+gamma_centre*gh*tau*tau_h*4.0)-alpha*tau*tau_h*2.0,2.0)*4.0-tau*tau_h*exp((t*(tau+tau_h-sqrt(tau*tau_h*-2.0+tau*tau+tau_h*tau_h+gamma_centre*gh*tau*tau_h*4.0)-alpha*tau*tau_h*2.0)*(1.0/2.0))/(tau*tau_h))*1.0/pow(tau+tau_h-sqrt(tau*tau_h*-2.0+tau*tau+tau_h*tau_h+gamma_centre*gh*tau*tau_h*4.0)-alpha*tau*tau_h*2.0,2.0)*(-t*tau-t*tau_h+tau*tau_h*2.0+t*sqrt(tau*tau_h*-2.0+tau*tau+tau_h*tau_h+gamma_centre*gh*tau*tau_h*4.0)+alpha*t*tau*tau_h*2.0)*2.0)*1.0/sqrt(tau*tau_h*-2.0+tau*tau+tau_h*tau_h+gamma_centre*gh*tau*tau_h*4.0)*(1.0/2.0)+(alpha*gs*state.w*((tau*tau)*(tau_h*tau_h)*1.0/pow(tau+tau_h-sqrt(tau*tau_h*-2.0+tau*tau+tau_h*tau_h+gamma_centre*gh*tau*tau_h*4.0)-alpha*tau*tau_h*2.0,2.0)*4.0-tau*tau_h*exp((t*(tau+tau_h-sqrt(tau*tau_h*-2.0+tau*tau+tau_h*tau_h+gamma_centre*gh*tau*tau_h*4.0)-alpha*tau*tau_h*2.0)*(1.0/2.0))/(tau*tau_h))*1.0/pow(tau+tau_h-sqrt(tau*tau_h*-2.0+tau*tau+tau_h*tau_h+gamma_centre*gh*tau*tau_h*4.0)-alpha*tau*tau_h*2.0,2.0)*(-t*tau-t*tau_h+tau*tau_h*2.0+t*sqrt(tau*tau_h*-2.0+tau*tau+tau_h*tau_h+gamma_centre*gh*tau*tau_h*4.0)+alpha*t*tau*tau_h*2.0)*2.0)*(1.0/2.0))/tau+(I*tau*tau_h*(exp((t*(tau+tau_h-sqrt(tau*tau_h*-2.0+tau*tau+tau_h*tau_h+gamma_centre*gh*tau*tau_h*4.0))*(1.0/2.0))/(tau*tau_h))-1.0))/(tau*tau_h*2.0+tau*sqrt(tau*tau_h*-2.0+tau*tau+tau_h*tau_h+gamma_centre*gh*tau*tau_h*4.0)+tau_h*sqrt(tau*tau_h*-2.0+tau*tau+tau_h*tau_h+gamma_centre*gh*tau*tau_h*4.0)-tau*tau-tau_h*tau_h-gamma_centre*gh*tau*tau_h*4.0)+(I*(tau_h*tau_h)*(exp((t*(tau+tau_h+sqrt(tau*tau_h*-2.0+tau*tau+tau_h*tau_h+gamma_centre*gh*tau*tau_h*4.0))*(1.0/2.0))/(tau*tau_h))-1.0)*1.0/sqrt(tau*tau_h*-2.0+tau*tau+tau_h*tau_h+gamma_centre*gh*tau*tau_h*4.0))/(tau+tau_h+sqrt(tau*tau_h*-2.0+tau*tau+tau_h*tau_h+gamma_centre*gh*tau*tau_h*4.0))-(I*tau*tau_h*(exp((t*(tau+tau_h+sqrt(tau*tau_h*-2.0+tau*tau+tau_h*tau_h+gamma_centre*gh*tau*tau_h*4.0))*(1.0/2.0))/(tau*tau_h))-1.0)*1.0/sqrt(tau*tau_h*-2.0+tau*tau+tau_h*tau_h+gamma_centre*gh*tau*tau_h*4.0))/(tau+tau_h+sqrt(tau*tau_h*-2.0+tau*tau+tau_h*tau_h+gamma_centre*gh*tau*tau_h*4.0))-(gs*(tau_h*tau_h)*state.z*(exp((t*(tau+tau_h-sqrt(tau*tau_h*-2.0+tau*tau+tau_h*tau_h+gamma_centre*gh*tau*tau_h*4.0)-alpha*tau*tau_h*2.0)*(1.0/2.0))/(tau*tau_h))-1.0)*1.0/sqrt(tau*tau_h*-2.0+tau*tau+tau_h*tau_h+gamma_centre*gh*tau*tau_h*4.0))/(tau+tau_h-sqrt(tau*tau_h*-2.0+tau*tau+tau_h*tau_h+gamma_centre*gh*tau*tau_h*4.0)-alpha*tau*tau_h*2.0)-(gs*tau_h*state.z*exp(-alpha*t)*(exp(alpha*t)-exp((t*(tau+tau_h+sqrt(tau*tau_h*-2.0+tau*tau+tau_h*tau_h+gamma_centre*gh*tau*tau_h*4.0))*(1.0/2.0))/(tau*tau_h))))/(tau+tau_h+sqrt(tau*tau_h*-2.0+tau*tau+tau_h*tau_h+gamma_centre*gh*tau*tau_h*4.0)-alpha*tau*tau_h*2.0)-(beta_centre*(tau*tau)*(exp((t*(tau+tau_h+sqrt(tau*tau_h*-2.0+tau*tau+tau_h*tau_h+gamma_centre*gh*tau*tau_h*4.0))*(1.0/2.0))/(tau*tau_h))-1.0)*1.0/sqrt(tau*tau_h*-2.0+tau*tau+tau_h*tau_h+gamma_centre*gh*tau*tau_h*4.0)*(1.0/2.0))/(gamma_centre*(tau+tau_h+sqrt(tau*tau_h*-2.0+tau*tau+tau_h*tau_h+gamma_centre*gh*tau*tau_h*4.0)))-(beta_centre*(tau_h*tau_h)*(exp((t*(tau+tau_h+sqrt(tau*tau_h*-2.0+tau*tau+tau_h*tau_h+gamma_centre*gh*tau*tau_h*4.0))*(1.0/2.0))/(tau*tau_h))-1.0)*1.0/sqrt(tau*tau_h*-2.0+tau*tau+tau_h*tau_h+gamma_centre*gh*tau*tau_h*4.0)*(1.0/2.0))/(gamma_centre*(tau+tau_h+sqrt(tau*tau_h*-2.0+tau*tau+tau_h*tau_h+gamma_centre*gh*tau*tau_h*4.0)))+(alpha*gs*tau_h*state.w*((tau*tau)*(tau_h*tau_h)*1.0/pow(tau+tau_h+sqrt(tau*tau_h*-2.0+tau*tau+tau_h*tau_h+gamma_centre*gh*tau*tau_h*4.0)-alpha*tau*tau_h*2.0,2.0)*4.0+tau*tau_h*exp((t*(tau+tau_h+sqrt(tau*tau_h*-2.0+tau*tau+tau_h*tau_h+gamma_centre*gh*tau*tau_h*4.0)-alpha*tau*tau_h*2.0)*(1.0/2.0))/(tau*tau_h))*1.0/pow(tau+tau_h+sqrt(tau*tau_h*-2.0+tau*tau+tau_h*tau_h+gamma_centre*gh*tau*tau_h*4.0)-alpha*tau*tau_h*2.0,2.0)*(t*tau+t*tau_h-tau*tau_h*2.0+t*sqrt(tau*tau_h*-2.0+tau*tau+tau_h*tau_h+gamma_centre*gh*tau*tau_h*4.0)-alpha*t*tau*tau_h*2.0)*2.0)*1.0/sqrt(tau*tau_h*-2.0+tau*tau+tau_h*tau_h+gamma_centre*gh*tau*tau_h*4.0)*(1.0/2.0))/tau-(alpha*gs*tau_h*state.w*((tau*tau)*(tau_h*tau_h)*1.0/pow(tau+tau_h-sqrt(tau*tau_h*-2.0+tau*tau+tau_h*tau_h+gamma_centre*gh*tau*tau_h*4.0)-alpha*tau*tau_h*2.0,2.0)*4.0-tau*tau_h*exp((t*(tau+tau_h-sqrt(tau*tau_h*-2.0+tau*tau+tau_h*tau_h+gamma_centre*gh*tau*tau_h*4.0)-alpha*tau*tau_h*2.0)*(1.0/2.0))/(tau*tau_h))*1.0/pow(tau+tau_h-sqrt(tau*tau_h*-2.0+tau*tau+tau_h*tau_h+gamma_centre*gh*tau*tau_h*4.0)-alpha*tau*tau_h*2.0,2.0)*(-t*tau-t*tau_h+tau*tau_h*2.0+t*sqrt(tau*tau_h*-2.0+tau*tau+tau_h*tau_h+gamma_centre*gh*tau*tau_h*4.0)+alpha*t*tau*tau_h*2.0)*2.0)*1.0/sqrt(tau*tau_h*-2.0+tau*tau+tau_h*tau_h+gamma_centre*gh*tau*tau_h*4.0)*(1.0/2.0))/tau+(gs*tau*tau_h*state.z*(exp((t*(tau+tau_h-sqrt(tau*tau_h*-2.0+tau*tau+tau_h*tau_h+gamma_centre*gh*tau*tau_h*4.0)-alpha*tau*tau_h*2.0)*(1.0/2.0))/(tau*tau_h))-1.0)*1.0/sqrt(tau*tau_h*-2.0+tau*tau+tau_h*tau_h+gamma_centre*gh*tau*tau_h*4.0))/(tau+tau_h-sqrt(tau*tau_h*-2.0+tau*tau+tau_h*tau_h+gamma_centre*gh*tau*tau_h*4.0)-alpha*tau*tau_h*2.0)-(gs*(tau_h*tau_h)*state.z*exp(-alpha*t)*(exp(alpha*t)-exp((t*(tau+tau_h+sqrt(tau*tau_h*-2.0+tau*tau+tau_h*tau_h+gamma_centre*gh*tau*tau_h*4.0))*(1.0/2.0))/(tau*tau_h)))*1.0/sqrt(tau*tau_h*-2.0+tau*tau+tau_h*tau_h+gamma_centre*gh*tau*tau_h*4.0))/(tau+tau_h+sqrt(tau*tau_h*-2.0+tau*tau+tau_h*tau_h+gamma_centre*gh*tau*tau_h*4.0)-alpha*tau*tau_h*2.0)+(beta_centre*tau*tau_h*(exp((t*(tau+tau_h+sqrt(tau*tau_h*-2.0+tau*tau+tau_h*tau_h+gamma_centre*gh*tau*tau_h*4.0))*(1.0/2.0))/(tau*tau_h))-1.0)*1.0/sqrt(tau*tau_h*-2.0+tau*tau+tau_h*tau_h+gamma_centre*gh*tau*tau_h*4.0))/(gamma_centre*(tau+tau_h+sqrt(tau*tau_h*-2.0+tau*tau+tau_h*tau_h+gamma_centre*gh*tau*tau_h*4.0)))+(gs*tau*tau_h*state.z*exp(-alpha*t)*(exp(alpha*t)-exp((t*(tau+tau_h+sqrt(tau*tau_h*-2.0+tau*tau+tau_h*tau_h+gamma_centre*gh*tau*tau_h*4.0))*(1.0/2.0))/(tau*tau_h)))*1.0/sqrt(tau*tau_h*-2.0+tau*tau+tau_h*tau_h+gamma_centre*gh*tau*tau_h*4.0))/(tau+tau_h+sqrt(tau*tau_h*-2.0+tau*tau+tau_h*tau_h+gamma_centre*gh*tau*tau_h*4.0)-alpha*tau*tau_h*2.0)))*(zone==1)+
    (beta_right*(1.0-exp(-t/tau_h))+state.y*exp(-t/tau_h))*(zone==2)+
    ((gamma_centre*V_r+beta_centre)*(1.0-exp(-t/tau_h))+state.y*exp(-t/tau_h))*(zone==3);
  state.z = (state.z+alpha*state.w*t)*exp(-alpha*t);
  state.w = state.w*exp(-alpha*t);
  return state;
}

__global__ void ApplyResetKernel( double4* pGlobalState,
                                  int* pGlobalZone,
                                  EventDrivenMap::firing* pFiringVal,
                                  const unsigned int* pEventNo,
                                  const double* pSpikeTime,
                                  const double dx,
                                  const int2* pMask,
				                          const int networkSizeX,
                                  const int networkSizeY,
                                  const int stencilSize)
{
  if (blockIdx.y+blockIdx.z*65535<*pEventNo)
  {
    int local_index = threadIdx.x+blockDim.x*blockIdx.x;
    int firing_index = pFiringVal[blockIdx.y+blockIdx.z*65535].index;
    if (pFiringVal[blockIdx.y+blockIdx.z*65535].time < *pSpikeTime+tol)
    {
      if (local_index < (int) stencilSize)
      {
        int2 firing_loc = { firing_index%(int)networkSizeX, firing_index/(int)networkSizeX};
        int2 stencil = pMask[local_index];
        //double r = sqrt( (double)(stencil.x*stencil.x+stencil.y*stencil.y))*dx;

        // Location to be updated
        stencil.x += firing_loc.x;
        stencil.y += firing_loc.y;

        // Periodic boundary conditions
        stencil.x = mod(stencil.x,networkSizeX);
        stencil.y = mod(stencil.y,networkSizeY);

        // Convert to linear indexing
        local_index = stencil.y*networkSizeX+stencil.x;

        // Update synaptic variable
        atomicAdd( &(pGlobalState[local_index].w), alpha*dx*dx*w0);
      }
      if (threadIdx.x+blockIdx.x*blockDim.x==0)
      {
        //printf("Spiking cell: %d.\n",firing_index);
        pGlobalState[firing_index].x = tau_r+V_r;
        pGlobalZone[firing_index] = 3;
      }
    }
  }
}

__inline__ __device__ double fun( double t, double4 state, double I, double thresh, int zone)
{
  return fun1( t, state.x, state.y, state.z, state.w, I, thresh)*(zone==0)+
    fun2( t, state.x, state.y, state.z, state.w, I, thresh)*(zone==1)+
    fun3( t, state.x, state.y, state.z, state.w, I, thresh)*(zone==2)+
    fun4( t, state.x, thresh)*(zone==3);
}

__device__ double fun1( double t, double v0, double n0, double u0, double y0, double I, double thresh)
{
  return v0*exp(-t/tau)
  +(beta_left*gh*(tau-tau_h+tau_h*exp(-t/tau_h)))/(tau-tau_h)
  -(beta_left*gh*tau*exp(-t/tau))/(tau-tau_h)
  -(gh*n0*tau_h*exp(-t/tau_h))/(tau-tau_h)
  +(gh*n0*tau_h*exp(-t/tau))/(tau-tau_h)
  +(gs*exp(-alpha*t)*(alpha*tau*u0-u0-alpha*t*y0+alpha*tau*y0+pow(alpha,2)*t*tau*y0))/pow(alpha*tau-1,2)
  -(gs*exp(-t/tau)*(alpha*tau*u0-u0+alpha*tau*y0))/pow(alpha*tau-1,2)
  -I+I*exp(-t/tau)-thresh;
}

__device__ double fun2( double t, double v0, double n0, double u0, double y0, double I, double thresh)
{
  return
  1.0/sqrt(tau*tau_h*-2.0+tau*tau+tau_h*tau_h+gamma_centre*gh*tau*tau_h*4.0)*(exp((t*tau*(-1.0/2.0)-t*tau_h*(1.0/2.0)-t*sqrt(tau*tau_h*-2.0+tau*tau+tau_h*tau_h+gamma_centre*gh*tau*tau_h*4.0)*(1.0/2.0))/(tau*tau_h))*sqrt(tau*tau_h*-2.0+tau*tau+tau_h*tau_h+gamma_centre*gh*tau*tau_h*4.0)+exp((t*tau*(-1.0/2.0)-t*tau_h*(1.0/2.0)+t*sqrt(tau*tau_h*-2.0+tau*tau+tau_h*tau_h+gamma_centre*gh*tau*tau_h*4.0)*(1.0/2.0))/(tau*tau_h))*sqrt(tau*tau_h*-2.0+tau*tau+tau_h*tau_h+gamma_centre*gh*tau*tau_h*4.0)-tau*exp((t*tau*(-1.0/2.0)-t*tau_h*(1.0/2.0)-t*sqrt(tau*tau_h*-2.0+tau*tau+tau_h*tau_h+gamma_centre*gh*tau*tau_h*4.0)*(1.0/2.0))/(tau*tau_h))+tau*exp((t*tau*(-1.0/2.0)-t*tau_h*(1.0/2.0)+t*sqrt(tau*tau_h*-2.0+tau*tau+tau_h*tau_h+gamma_centre*gh*tau*tau_h*4.0)*(1.0/2.0))/(tau*tau_h))+tau_h*exp((t*tau*(-1.0/2.0)-t*tau_h*(1.0/2.0)-t*sqrt(tau*tau_h*-2.0+tau*tau+tau_h*tau_h+gamma_centre*gh*tau*tau_h*4.0)*(1.0/2.0))/(tau*tau_h))-tau_h*exp((t*tau*(-1.0/2.0)-t*tau_h*(1.0/2.0)+t*sqrt(tau*tau_h*-2.0+tau*tau+tau_h*tau_h+gamma_centre*gh*tau*tau_h*4.0)*(1.0/2.0))/(tau*tau_h)))*(-v0+(beta_centre*(tau*tau)*(exp((t*(tau+tau_h-sqrt(tau*tau_h*-2.0+tau*tau+tau_h*tau_h+gamma_centre*gh*tau*tau_h*4.0))*(1.0/2.0))/(tau*tau_h))-1.0))/(gamma_centre*(tau*tau_h*-2.0+tau*tau+tau_h*tau_h+gamma_centre*gh*tau*tau_h*4.0)*-2.0+gamma_centre*tau*sqrt(tau*tau_h*-2.0+tau*tau+tau_h*tau_h+gamma_centre*gh*tau*tau_h*4.0)*2.0+gamma_centre*tau_h*sqrt(tau*tau_h*-2.0+tau*tau+tau_h*tau_h+gamma_centre*gh*tau*tau_h*4.0)*2.0)+(beta_centre*(tau_h*tau_h)*(exp((t*(tau+tau_h-sqrt(tau*tau_h*-2.0+tau*tau+tau_h*tau_h+gamma_centre*gh*tau*tau_h*4.0))*(1.0/2.0))/(tau*tau_h))-1.0))/(gamma_centre*(tau*tau_h*-2.0+tau*tau+tau_h*tau_h+gamma_centre*gh*tau*tau_h*4.0)*-2.0+gamma_centre*tau*sqrt(tau*tau_h*-2.0+tau*tau+tau_h*tau_h+gamma_centre*gh*tau*tau_h*4.0)*2.0+gamma_centre*tau_h*sqrt(tau*tau_h*-2.0+tau*tau+tau_h*tau_h+gamma_centre*gh*tau*tau_h*4.0)*2.0)+(I*tau_h*(exp((t*(tau+tau_h-sqrt(tau*tau_h*-2.0+tau*tau+tau_h*tau_h+gamma_centre*gh*tau*tau_h*4.0))*(1.0/2.0))/(tau*tau_h))-1.0))/(tau+tau_h-sqrt(tau*tau_h*-2.0+tau*tau+tau_h*tau_h+gamma_centre*gh*tau*tau_h*4.0))+(I*tau_h*(exp((t*(tau+tau_h+sqrt(tau*tau_h*-2.0+tau*tau+tau_h*tau_h+gamma_centre*gh*tau*tau_h*4.0))*(1.0/2.0))/(tau*tau_h))-1.0))/(tau+tau_h+sqrt(tau*tau_h*-2.0+tau*tau+tau_h*tau_h+gamma_centre*gh*tau*tau_h*4.0))-(I*(tau_h*tau_h)*(exp((t*(tau+tau_h-sqrt(tau*tau_h*-2.0+tau*tau+tau_h*tau_h+gamma_centre*gh*tau*tau_h*4.0))*(1.0/2.0))/(tau*tau_h))-1.0))/(tau*tau_h*2.0+tau*sqrt(tau*tau_h*-2.0+tau*tau+tau_h*tau_h+gamma_centre*gh*tau*tau_h*4.0)+tau_h*sqrt(tau*tau_h*-2.0+tau*tau+tau_h*tau_h+gamma_centre*gh*tau*tau_h*4.0)-tau*tau-tau_h*tau_h-gamma_centre*gh*tau*tau_h*4.0)+(beta_centre*(exp((t*(tau+tau_h+sqrt(tau*tau_h*-2.0+tau*tau+tau_h*tau_h+gamma_centre*gh*tau*tau_h*4.0))*(1.0/2.0))/(tau*tau_h))-1.0)*sqrt(tau*tau_h*-2.0+tau*tau+tau_h*tau_h+gamma_centre*gh*tau*tau_h*4.0)*(1.0/2.0))/(gamma_centre*(tau+tau_h+sqrt(tau*tau_h*-2.0+tau*tau+tau_h*tau_h+gamma_centre*gh*tau*tau_h*4.0)))-(beta_centre*tau*tau_h*(exp((t*(tau+tau_h-sqrt(tau*tau_h*-2.0+tau*tau+tau_h*tau_h+gamma_centre*gh*tau*tau_h*4.0))*(1.0/2.0))/(tau*tau_h))-1.0))/(-gamma_centre*(tau*tau_h*-2.0+tau*tau+tau_h*tau_h+gamma_centre*gh*tau*tau_h*4.0)+gamma_centre*tau*sqrt(tau*tau_h*-2.0+tau*tau+tau_h*tau_h+gamma_centre*gh*tau*tau_h*4.0)+gamma_centre*tau_h*sqrt(tau*tau_h*-2.0+tau*tau+tau_h*tau_h+gamma_centre*gh*tau*tau_h*4.0))+(gs*tau_h*u0*(exp((t*(tau+tau_h-sqrt(tau*tau_h*-2.0+tau*tau+tau_h*tau_h+gamma_centre*gh*tau*tau_h*4.0)-alpha*tau*tau_h*2.0)*(1.0/2.0))/(tau*tau_h))-1.0))/(tau+tau_h-sqrt(tau*tau_h*-2.0+tau*tau+tau_h*tau_h+gamma_centre*gh*tau*tau_h*4.0)-alpha*tau*tau_h*2.0)-(beta_centre*(exp((t*(tau+tau_h-sqrt(tau*tau_h*-2.0+tau*tau+tau_h*tau_h+gamma_centre*gh*tau*tau_h*4.0))*(1.0/2.0))/(tau*tau_h))-1.0)*sqrt(tau*tau_h*-2.0+tau*tau+tau_h*tau_h+gamma_centre*gh*tau*tau_h*4.0)*(1.0/2.0))/(gamma_centre*(tau+tau_h-sqrt(tau*tau_h*-2.0+tau*tau+tau_h*tau_h+gamma_centre*gh*tau*tau_h*4.0)))-alpha*gs*y0*((tau*tau)*(tau_h*tau_h)*1.0/pow(tau+tau_h+sqrt(tau*tau_h*-2.0+tau*tau+tau_h*tau_h+gamma_centre*gh*tau*tau_h*4.0)-alpha*tau*tau_h*2.0,2.0)*4.0+tau*tau_h*exp((t*(tau+tau_h+sqrt(tau*tau_h*-2.0+tau*tau+tau_h*tau_h+gamma_centre*gh*tau*tau_h*4.0)-alpha*tau*tau_h*2.0)*(1.0/2.0))/(tau*tau_h))*1.0/pow(tau+tau_h+sqrt(tau*tau_h*-2.0+tau*tau+tau_h*tau_h+gamma_centre*gh*tau*tau_h*4.0)-alpha*tau*tau_h*2.0,2.0)*(t*tau+t*tau_h-tau*tau_h*2.0+t*sqrt(tau*tau_h*-2.0+tau*tau+tau_h*tau_h+gamma_centre*gh*tau*tau_h*4.0)-alpha*t*tau*tau_h*2.0)*2.0)*1.0/sqrt(tau*tau_h*-2.0+tau*tau+tau_h*tau_h+gamma_centre*gh*tau*tau_h*4.0)*(1.0/2.0)+(alpha*gs*y0*((tau*tau)*(tau_h*tau_h)*1.0/pow(tau+tau_h+sqrt(tau*tau_h*-2.0+tau*tau+tau_h*tau_h+gamma_centre*gh*tau*tau_h*4.0)-alpha*tau*tau_h*2.0,2.0)*4.0+tau*tau_h*exp((t*(tau+tau_h+sqrt(tau*tau_h*-2.0+tau*tau+tau_h*tau_h+gamma_centre*gh*tau*tau_h*4.0)-alpha*tau*tau_h*2.0)*(1.0/2.0))/(tau*tau_h))*1.0/pow(tau+tau_h+sqrt(tau*tau_h*-2.0+tau*tau+tau_h*tau_h+gamma_centre*gh*tau*tau_h*4.0)-alpha*tau*tau_h*2.0,2.0)*(t*tau+t*tau_h-tau*tau_h*2.0+t*sqrt(tau*tau_h*-2.0+tau*tau+tau_h*tau_h+gamma_centre*gh*tau*tau_h*4.0)-alpha*t*tau*tau_h*2.0)*2.0)*(1.0/2.0))/tau+alpha*gs*y0*((tau*tau)*(tau_h*tau_h)*1.0/pow(tau+tau_h-sqrt(tau*tau_h*-2.0+tau*tau+tau_h*tau_h+gamma_centre*gh*tau*tau_h*4.0)-alpha*tau*tau_h*2.0,2.0)*4.0-tau*tau_h*exp((t*(tau+tau_h-sqrt(tau*tau_h*-2.0+tau*tau+tau_h*tau_h+gamma_centre*gh*tau*tau_h*4.0)-alpha*tau*tau_h*2.0)*(1.0/2.0))/(tau*tau_h))*1.0/pow(tau+tau_h-sqrt(tau*tau_h*-2.0+tau*tau+tau_h*tau_h+gamma_centre*gh*tau*tau_h*4.0)-alpha*tau*tau_h*2.0,2.0)*(-t*tau-t*tau_h+tau*tau_h*2.0+t*sqrt(tau*tau_h*-2.0+tau*tau+tau_h*tau_h+gamma_centre*gh*tau*tau_h*4.0)+alpha*t*tau*tau_h*2.0)*2.0)*1.0/sqrt(tau*tau_h*-2.0+tau*tau+tau_h*tau_h+gamma_centre*gh*tau*tau_h*4.0)*(1.0/2.0)+(alpha*gs*y0*((tau*tau)*(tau_h*tau_h)*1.0/pow(tau+tau_h-sqrt(tau*tau_h*-2.0+tau*tau+tau_h*tau_h+gamma_centre*gh*tau*tau_h*4.0)-alpha*tau*tau_h*2.0,2.0)*4.0-tau*tau_h*exp((t*(tau+tau_h-sqrt(tau*tau_h*-2.0+tau*tau+tau_h*tau_h+gamma_centre*gh*tau*tau_h*4.0)-alpha*tau*tau_h*2.0)*(1.0/2.0))/(tau*tau_h))*1.0/pow(tau+tau_h-sqrt(tau*tau_h*-2.0+tau*tau+tau_h*tau_h+gamma_centre*gh*tau*tau_h*4.0)-alpha*tau*tau_h*2.0,2.0)*(-t*tau-t*tau_h+tau*tau_h*2.0+t*sqrt(tau*tau_h*-2.0+tau*tau+tau_h*tau_h+gamma_centre*gh*tau*tau_h*4.0)+alpha*t*tau*tau_h*2.0)*2.0)*(1.0/2.0))/tau+(I*tau*tau_h*(exp((t*(tau+tau_h-sqrt(tau*tau_h*-2.0+tau*tau+tau_h*tau_h+gamma_centre*gh*tau*tau_h*4.0))*(1.0/2.0))/(tau*tau_h))-1.0))/(tau*tau_h*2.0+tau*sqrt(tau*tau_h*-2.0+tau*tau+tau_h*tau_h+gamma_centre*gh*tau*tau_h*4.0)+tau_h*sqrt(tau*tau_h*-2.0+tau*tau+tau_h*tau_h+gamma_centre*gh*tau*tau_h*4.0)-tau*tau-tau_h*tau_h-gamma_centre*gh*tau*tau_h*4.0)+(I*(tau_h*tau_h)*(exp((t*(tau+tau_h+sqrt(tau*tau_h*-2.0+tau*tau+tau_h*tau_h+gamma_centre*gh*tau*tau_h*4.0))*(1.0/2.0))/(tau*tau_h))-1.0)*1.0/sqrt(tau*tau_h*-2.0+tau*tau+tau_h*tau_h+gamma_centre*gh*tau*tau_h*4.0))/(tau+tau_h+sqrt(tau*tau_h*-2.0+tau*tau+tau_h*tau_h+gamma_centre*gh*tau*tau_h*4.0))-(I*tau*tau_h*(exp((t*(tau+tau_h+sqrt(tau*tau_h*-2.0+tau*tau+tau_h*tau_h+gamma_centre*gh*tau*tau_h*4.0))*(1.0/2.0))/(tau*tau_h))-1.0)*1.0/sqrt(tau*tau_h*-2.0+tau*tau+tau_h*tau_h+gamma_centre*gh*tau*tau_h*4.0))/(tau+tau_h+sqrt(tau*tau_h*-2.0+tau*tau+tau_h*tau_h+gamma_centre*gh*tau*tau_h*4.0))-(gs*(tau_h*tau_h)*u0*(exp((t*(tau+tau_h-sqrt(tau*tau_h*-2.0+tau*tau+tau_h*tau_h+gamma_centre*gh*tau*tau_h*4.0)-alpha*tau*tau_h*2.0)*(1.0/2.0))/(tau*tau_h))-1.0)*1.0/sqrt(tau*tau_h*-2.0+tau*tau+tau_h*tau_h+gamma_centre*gh*tau*tau_h*4.0))/(tau+tau_h-sqrt(tau*tau_h*-2.0+tau*tau+tau_h*tau_h+gamma_centre*gh*tau*tau_h*4.0)-alpha*tau*tau_h*2.0)-(gs*tau_h*u0*exp(-alpha*t)*(exp(alpha*t)-exp((t*(tau+tau_h+sqrt(tau*tau_h*-2.0+tau*tau+tau_h*tau_h+gamma_centre*gh*tau*tau_h*4.0))*(1.0/2.0))/(tau*tau_h))))/(tau+tau_h+sqrt(tau*tau_h*-2.0+tau*tau+tau_h*tau_h+gamma_centre*gh*tau*tau_h*4.0)-alpha*tau*tau_h*2.0)-(beta_centre*(tau*tau)*(exp((t*(tau+tau_h+sqrt(tau*tau_h*-2.0+tau*tau+tau_h*tau_h+gamma_centre*gh*tau*tau_h*4.0))*(1.0/2.0))/(tau*tau_h))-1.0)*1.0/sqrt(tau*tau_h*-2.0+tau*tau+tau_h*tau_h+gamma_centre*gh*tau*tau_h*4.0)*(1.0/2.0))/(gamma_centre*(tau+tau_h+sqrt(tau*tau_h*-2.0+tau*tau+tau_h*tau_h+gamma_centre*gh*tau*tau_h*4.0)))-(beta_centre*(tau_h*tau_h)*(exp((t*(tau+tau_h+sqrt(tau*tau_h*-2.0+tau*tau+tau_h*tau_h+gamma_centre*gh*tau*tau_h*4.0))*(1.0/2.0))/(tau*tau_h))-1.0)*1.0/sqrt(tau*tau_h*-2.0+tau*tau+tau_h*tau_h+gamma_centre*gh*tau*tau_h*4.0)*(1.0/2.0))/(gamma_centre*(tau+tau_h+sqrt(tau*tau_h*-2.0+tau*tau+tau_h*tau_h+gamma_centre*gh*tau*tau_h*4.0)))+(alpha*gs*tau_h*y0*((tau*tau)*(tau_h*tau_h)*1.0/pow(tau+tau_h+sqrt(tau*tau_h*-2.0+tau*tau+tau_h*tau_h+gamma_centre*gh*tau*tau_h*4.0)-alpha*tau*tau_h*2.0,2.0)*4.0+tau*tau_h*exp((t*(tau+tau_h+sqrt(tau*tau_h*-2.0+tau*tau+tau_h*tau_h+gamma_centre*gh*tau*tau_h*4.0)-alpha*tau*tau_h*2.0)*(1.0/2.0))/(tau*tau_h))*1.0/pow(tau+tau_h+sqrt(tau*tau_h*-2.0+tau*tau+tau_h*tau_h+gamma_centre*gh*tau*tau_h*4.0)-alpha*tau*tau_h*2.0,2.0)*(t*tau+t*tau_h-tau*tau_h*2.0+t*sqrt(tau*tau_h*-2.0+tau*tau+tau_h*tau_h+gamma_centre*gh*tau*tau_h*4.0)-alpha*t*tau*tau_h*2.0)*2.0)*1.0/sqrt(tau*tau_h*-2.0+tau*tau+tau_h*tau_h+gamma_centre*gh*tau*tau_h*4.0)*(1.0/2.0))/tau-(alpha*gs*tau_h*y0*((tau*tau)*(tau_h*tau_h)*1.0/pow(tau+tau_h-sqrt(tau*tau_h*-2.0+tau*tau+tau_h*tau_h+gamma_centre*gh*tau*tau_h*4.0)-alpha*tau*tau_h*2.0,2.0)*4.0-tau*tau_h*exp((t*(tau+tau_h-sqrt(tau*tau_h*-2.0+tau*tau+tau_h*tau_h+gamma_centre*gh*tau*tau_h*4.0)-alpha*tau*tau_h*2.0)*(1.0/2.0))/(tau*tau_h))*1.0/pow(tau+tau_h-sqrt(tau*tau_h*-2.0+tau*tau+tau_h*tau_h+gamma_centre*gh*tau*tau_h*4.0)-alpha*tau*tau_h*2.0,2.0)*(-t*tau-t*tau_h+tau*tau_h*2.0+t*sqrt(tau*tau_h*-2.0+tau*tau+tau_h*tau_h+gamma_centre*gh*tau*tau_h*4.0)+alpha*t*tau*tau_h*2.0)*2.0)*1.0/sqrt(tau*tau_h*-2.0+tau*tau+tau_h*tau_h+gamma_centre*gh*tau*tau_h*4.0)*(1.0/2.0))/tau+(gs*tau*tau_h*u0*(exp((t*(tau+tau_h-sqrt(tau*tau_h*-2.0+tau*tau+tau_h*tau_h+gamma_centre*gh*tau*tau_h*4.0)-alpha*tau*tau_h*2.0)*(1.0/2.0))/(tau*tau_h))-1.0)*1.0/sqrt(tau*tau_h*-2.0+tau*tau+tau_h*tau_h+gamma_centre*gh*tau*tau_h*4.0))/(tau+tau_h-sqrt(tau*tau_h*-2.0+tau*tau+tau_h*tau_h+gamma_centre*gh*tau*tau_h*4.0)-alpha*tau*tau_h*2.0)-(gs*(tau_h*tau_h)*u0*exp(-alpha*t)*(exp(alpha*t)-exp((t*(tau+tau_h+sqrt(tau*tau_h*-2.0+tau*tau+tau_h*tau_h+gamma_centre*gh*tau*tau_h*4.0))*(1.0/2.0))/(tau*tau_h)))*1.0/sqrt(tau*tau_h*-2.0+tau*tau+tau_h*tau_h+gamma_centre*gh*tau*tau_h*4.0))/(tau+tau_h+sqrt(tau*tau_h*-2.0+tau*tau+tau_h*tau_h+gamma_centre*gh*tau*tau_h*4.0)-alpha*tau*tau_h*2.0)+(beta_centre*tau*tau_h*(exp((t*(tau+tau_h+sqrt(tau*tau_h*-2.0+tau*tau+tau_h*tau_h+gamma_centre*gh*tau*tau_h*4.0))*(1.0/2.0))/(tau*tau_h))-1.0)*1.0/sqrt(tau*tau_h*-2.0+tau*tau+tau_h*tau_h+gamma_centre*gh*tau*tau_h*4.0))/(gamma_centre*(tau+tau_h+sqrt(tau*tau_h*-2.0+tau*tau+tau_h*tau_h+gamma_centre*gh*tau*tau_h*4.0)))+(gs*tau*tau_h*u0*exp(-alpha*t)*(exp(alpha*t)-exp((t*(tau+tau_h+sqrt(tau*tau_h*-2.0+tau*tau+tau_h*tau_h+gamma_centre*gh*tau*tau_h*4.0))*(1.0/2.0))/(tau*tau_h)))*1.0/sqrt(tau*tau_h*-2.0+tau*tau+tau_h*tau_h+gamma_centre*gh*tau*tau_h*4.0))/(tau+tau_h+sqrt(tau*tau_h*-2.0+tau*tau+tau_h*tau_h+gamma_centre*gh*tau*tau_h*4.0)-alpha*tau*tau_h*2.0))*(-1.0/2.0)+(1.0/sqrt(tau*tau_h*-2.0+tau*tau+tau_h*tau_h+gamma_centre*gh*tau*tau_h*4.0)*((tau*tau)*exp((t*tau*(-1.0/2.0)-t*tau_h*(1.0/2.0)-t*sqrt(tau*tau_h*-2.0+tau*tau+tau_h*tau_h+gamma_centre*gh*tau*tau_h*4.0)*(1.0/2.0))/(tau*tau_h))-(tau*tau)*exp((t*tau*(-1.0/2.0)-t*tau_h*(1.0/2.0)+t*sqrt(tau*tau_h*-2.0+tau*tau+tau_h*tau_h+gamma_centre*gh*tau*tau_h*4.0)*(1.0/2.0))/(tau*tau_h))+(tau_h*tau_h)*exp((t*tau*(-1.0/2.0)-t*tau_h*(1.0/2.0)-t*sqrt(tau*tau_h*-2.0+tau*tau+tau_h*tau_h+gamma_centre*gh*tau*tau_h*4.0)*(1.0/2.0))/(tau*tau_h))-(tau_h*tau_h)*exp((t*tau*(-1.0/2.0)-t*tau_h*(1.0/2.0)+t*sqrt(tau*tau_h*-2.0+tau*tau+tau_h*tau_h+gamma_centre*gh*tau*tau_h*4.0)*(1.0/2.0))/(tau*tau_h))-exp((t*tau*(-1.0/2.0)-t*tau_h*(1.0/2.0)-t*sqrt(tau*tau_h*-2.0+tau*tau+tau_h*tau_h+gamma_centre*gh*tau*tau_h*4.0)*(1.0/2.0))/(tau*tau_h))*(tau*tau_h*-2.0+tau*tau+tau_h*tau_h+gamma_centre*gh*tau*tau_h*4.0)+exp((t*tau*(-1.0/2.0)-t*tau_h*(1.0/2.0)+t*sqrt(tau*tau_h*-2.0+tau*tau+tau_h*tau_h+gamma_centre*gh*tau*tau_h*4.0)*(1.0/2.0))/(tau*tau_h))*(tau*tau_h*-2.0+tau*tau+tau_h*tau_h+gamma_centre*gh*tau*tau_h*4.0)-tau*tau_h*exp((t*tau*(-1.0/2.0)-t*tau_h*(1.0/2.0)-t*sqrt(tau*tau_h*-2.0+tau*tau+tau_h*tau_h+gamma_centre*gh*tau*tau_h*4.0)*(1.0/2.0))/(tau*tau_h))*2.0+tau*tau_h*exp((t*tau*(-1.0/2.0)-t*tau_h*(1.0/2.0)+t*sqrt(tau*tau_h*-2.0+tau*tau+tau_h*tau_h+gamma_centre*gh*tau*tau_h*4.0)*(1.0/2.0))/(tau*tau_h))*2.0)*(n0+(beta_centre*tau*(exp((t*(tau+tau_h-sqrt(tau*tau_h*-2.0+tau*tau+tau_h*tau_h+gamma_centre*gh*tau*tau_h*4.0))*(1.0/2.0))/(tau*tau_h))-1.0))/(tau+tau_h-sqrt(tau*tau_h*-2.0+tau*tau+tau_h*tau_h+gamma_centre*gh*tau*tau_h*4.0))+(beta_centre*tau*(exp((t*(tau+tau_h+sqrt(tau*tau_h*-2.0+tau*tau+tau_h*tau_h+gamma_centre*gh*tau*tau_h*4.0))*(1.0/2.0))/(tau*tau_h))-1.0))/(tau+tau_h+sqrt(tau*tau_h*-2.0+tau*tau+tau_h*tau_h+gamma_centre*gh*tau*tau_h*4.0))-(beta_centre*(tau*tau)*(exp((t*(tau+tau_h-sqrt(tau*tau_h*-2.0+tau*tau+tau_h*tau_h+gamma_centre*gh*tau*tau_h*4.0))*(1.0/2.0))/(tau*tau_h))-1.0))/(tau*tau_h*2.0+tau*sqrt(tau*tau_h*-2.0+tau*tau+tau_h*tau_h+gamma_centre*gh*tau*tau_h*4.0)+tau_h*sqrt(tau*tau_h*-2.0+tau*tau+tau_h*tau_h+gamma_centre*gh*tau*tau_h*4.0)-tau*tau-tau_h*tau_h-gamma_centre*gh*tau*tau_h*4.0)+(beta_centre*tau*tau_h*(exp((t*(tau+tau_h-sqrt(tau*tau_h*-2.0+tau*tau+tau_h*tau_h+gamma_centre*gh*tau*tau_h*4.0))*(1.0/2.0))/(tau*tau_h))-1.0))/(tau*tau_h*2.0+tau*sqrt(tau*tau_h*-2.0+tau*tau+tau_h*tau_h+gamma_centre*gh*tau*tau_h*4.0)+tau_h*sqrt(tau*tau_h*-2.0+tau*tau+tau_h*tau_h+gamma_centre*gh*tau*tau_h*4.0)-tau*tau-tau_h*tau_h-gamma_centre*gh*tau*tau_h*4.0)+(beta_centre*(tau*tau)*(exp((t*(tau+tau_h+sqrt(tau*tau_h*-2.0+tau*tau+tau_h*tau_h+gamma_centre*gh*tau*tau_h*4.0))*(1.0/2.0))/(tau*tau_h))-1.0)*1.0/sqrt(tau*tau_h*-2.0+tau*tau+tau_h*tau_h+gamma_centre*gh*tau*tau_h*4.0))/(tau+tau_h+sqrt(tau*tau_h*-2.0+tau*tau+tau_h*tau_h+gamma_centre*gh*tau*tau_h*4.0))-(beta_centre*tau*tau_h*(exp((t*(tau+tau_h+sqrt(tau*tau_h*-2.0+tau*tau+tau_h*tau_h+gamma_centre*gh*tau*tau_h*4.0))*(1.0/2.0))/(tau*tau_h))-1.0)*1.0/sqrt(tau*tau_h*-2.0+tau*tau+tau_h*tau_h+gamma_centre*gh*tau*tau_h*4.0))/(tau+tau_h+sqrt(tau*tau_h*-2.0+tau*tau+tau_h*tau_h+gamma_centre*gh*tau*tau_h*4.0))+alpha*gamma_centre*gs*y0*((tau*tau)*(tau_h*tau_h)*1.0/pow(tau+tau_h+sqrt(tau*tau_h*-2.0+tau*tau+tau_h*tau_h+gamma_centre*gh*tau*tau_h*4.0)-alpha*tau*tau_h*2.0,2.0)*4.0+tau*tau_h*exp((t*(tau+tau_h+sqrt(tau*tau_h*-2.0+tau*tau+tau_h*tau_h+gamma_centre*gh*tau*tau_h*4.0)-alpha*tau*tau_h*2.0)*(1.0/2.0))/(tau*tau_h))*1.0/pow(tau+tau_h+sqrt(tau*tau_h*-2.0+tau*tau+tau_h*tau_h+gamma_centre*gh*tau*tau_h*4.0)-alpha*tau*tau_h*2.0,2.0)*(t*tau+t*tau_h-tau*tau_h*2.0+t*sqrt(tau*tau_h*-2.0+tau*tau+tau_h*tau_h+gamma_centre*gh*tau*tau_h*4.0)-alpha*t*tau*tau_h*2.0)*2.0)*1.0/sqrt(tau*tau_h*-2.0+tau*tau+tau_h*tau_h+gamma_centre*gh*tau*tau_h*4.0)-alpha*gamma_centre*gs*y0*((tau*tau)*(tau_h*tau_h)*1.0/pow(tau+tau_h-sqrt(tau*tau_h*-2.0+tau*tau+tau_h*tau_h+gamma_centre*gh*tau*tau_h*4.0)-alpha*tau*tau_h*2.0,2.0)*4.0-tau*tau_h*exp((t*(tau+tau_h-sqrt(tau*tau_h*-2.0+tau*tau+tau_h*tau_h+gamma_centre*gh*tau*tau_h*4.0)-alpha*tau*tau_h*2.0)*(1.0/2.0))/(tau*tau_h))*1.0/pow(tau+tau_h-sqrt(tau*tau_h*-2.0+tau*tau+tau_h*tau_h+gamma_centre*gh*tau*tau_h*4.0)-alpha*tau*tau_h*2.0,2.0)*(-t*tau-t*tau_h+tau*tau_h*2.0+t*sqrt(tau*tau_h*-2.0+tau*tau+tau_h*tau_h+gamma_centre*gh*tau*tau_h*4.0)+alpha*t*tau*tau_h*2.0)*2.0)*1.0/sqrt(tau*tau_h*-2.0+tau*tau+tau_h*tau_h+gamma_centre*gh*tau*tau_h*4.0)-(I*gamma_centre*tau*tau_h*(exp((t*(tau+tau_h-sqrt(tau*tau_h*-2.0+tau*tau+tau_h*tau_h+gamma_centre*gh*tau*tau_h*4.0))*(1.0/2.0))/(tau*tau_h))-1.0)*2.0)/(tau*tau_h*2.0+tau*sqrt(tau*tau_h*-2.0+tau*tau+tau_h*tau_h+gamma_centre*gh*tau*tau_h*4.0)+tau_h*sqrt(tau*tau_h*-2.0+tau*tau+tau_h*tau_h+gamma_centre*gh*tau*tau_h*4.0)-tau*tau-tau_h*tau_h-gamma_centre*gh*tau*tau_h*4.0)+(I*gamma_centre*tau*tau_h*(exp((t*(tau+tau_h+sqrt(tau*tau_h*-2.0+tau*tau+tau_h*tau_h+gamma_centre*gh*tau*tau_h*4.0))*(1.0/2.0))/(tau*tau_h))-1.0)*1.0/sqrt(tau*tau_h*-2.0+tau*tau+tau_h*tau_h+gamma_centre*gh*tau*tau_h*4.0)*2.0)/(tau+tau_h+sqrt(tau*tau_h*-2.0+tau*tau+tau_h*tau_h+gamma_centre*gh*tau*tau_h*4.0))-(gamma_centre*gs*tau*tau_h*u0*(exp((t*(tau+tau_h-sqrt(tau*tau_h*-2.0+tau*tau+tau_h*tau_h+gamma_centre*gh*tau*tau_h*4.0)-alpha*tau*tau_h*2.0)*(1.0/2.0))/(tau*tau_h))-1.0)*1.0/sqrt(tau*tau_h*-2.0+tau*tau+tau_h*tau_h+gamma_centre*gh*tau*tau_h*4.0)*2.0)/(tau+tau_h-sqrt(tau*tau_h*-2.0+tau*tau+tau_h*tau_h+gamma_centre*gh*tau*tau_h*4.0)-alpha*tau*tau_h*2.0)-(gamma_centre*gs*tau*tau_h*u0*exp(-alpha*t)*(exp(alpha*t)-exp((t*(tau+tau_h+sqrt(tau*tau_h*-2.0+tau*tau+tau_h*tau_h+gamma_centre*gh*tau*tau_h*4.0))*(1.0/2.0))/(tau*tau_h)))*1.0/sqrt(tau*tau_h*-2.0+tau*tau+tau_h*tau_h+gamma_centre*gh*tau*tau_h*4.0)*2.0)/(tau+tau_h+sqrt(tau*tau_h*-2.0+tau*tau+tau_h*tau_h+gamma_centre*gh*tau*tau_h*4.0)-alpha*tau*tau_h*2.0))*(1.0/4.0))/(gamma_centre*tau)
  - thresh;
}

__device__ double fun3( double t, double v0, double n0, double u0, double y0, double I, double thresh)
{
  return v0*exp(-t/tau)
  +(beta_right*gh*(tau-tau_h+tau_h*exp(-t/tau_h)))/(tau-tau_h)
  -(beta_right*gh*tau*exp(-t/tau))/(tau-tau_h)
  -(gh*n0*tau_h*exp(-t/tau_h))/(tau-tau_h)
  +(gh*n0*tau_h*exp(-t/tau))/(tau-tau_h)
  +(gs*exp(-alpha*t)*(alpha*tau*u0-u0-alpha*t*y0+alpha*tau*y0+pow(alpha,2)*t*tau*y0))/pow(alpha*tau-1,2)
  -(gs*exp(-t/tau)*(alpha*tau*u0-u0+alpha*tau*y0))/pow(alpha*tau-1,2)
  -I+I*exp(-t/tau) - thresh;
}

__device__ double fun4( double t, double v0, double thresh)
{
  return v0-t-thresh;
}

__inline__ __device__ double dfun( double t, double4 state, double I, int zone)
{
  return dfun1( t, state.x, state.y, state.z, state.w, I)*(zone==0)+
    dfun2( t, state.x, state.y, state.z, state.w, I)*(zone==1)+
    dfun3( t, state.x, state.y, state.z, state.w, I)*(zone==2)+
    dfun4( t, state.x)*(zone==3);
}

__device__ double dfun1( double t, double v0, double n0, double u0, double y0, double I)
{
  return
    (beta_right*gh*exp(-t/tau))/(tau-tau_h)-(v0*exp(-t/tau))/tau-(I*exp(-t/tau))/tau-(beta_right*gh*exp(-t/tau_h))/(tau-tau_h)+(gh*n0*exp(-t/tau_h))/(tau-tau_h)-(gs*exp(-alpha*t)*(-tau*y0*alpha*alpha+y0*alpha))/pow(alpha*tau-1.0,2.0)+(gs*exp(-t/tau)*(alpha*tau*u0-u0+alpha*tau*y0))/(tau*pow(alpha*tau-1.0,2.0))-(alpha*gs*exp(-alpha*t)*(alpha*tau*u0-u0-alpha*t*y0+alpha*tau*y0+alpha*alpha*t*tau*y0))/pow(alpha*tau-1.0,2.0)-(gh*n0*tau_h*exp(-t/tau))/(tau*(tau-tau_h));
}

__device__ double dfun2( double t, double v0, double n0, double u0, double y0, double I)
{
  return
    1.0/sqrt(tau*tau_h*-2.0+tau*tau+tau_h*tau_h+gamma_centre*gh*tau*tau_h*4.0)*(exp((t*tau*(-1.0/2.0)-t*tau_h*(1.0/2.0)-t*sqrt(tau*tau_h*-2.0+tau*tau+tau_h*tau_h+gamma_centre*gh*tau*tau_h*4.0)*(1.0/2.0))/(tau*tau_h))*sqrt(tau*tau_h*-2.0+tau*tau+tau_h*tau_h+gamma_centre*gh*tau*tau_h*4.0)+exp((t*tau*(-1.0/2.0)-t*tau_h*(1.0/2.0)+t*sqrt(tau*tau_h*-2.0+tau*tau+tau_h*tau_h+gamma_centre*gh*tau*tau_h*4.0)*(1.0/2.0))/(tau*tau_h))*sqrt(tau*tau_h*-2.0+tau*tau+tau_h*tau_h+gamma_centre*gh*tau*tau_h*4.0)-tau*exp((t*tau*(-1.0/2.0)-t*tau_h*(1.0/2.0)-t*sqrt(tau*tau_h*-2.0+tau*tau+tau_h*tau_h+gamma_centre*gh*tau*tau_h*4.0)*(1.0/2.0))/(tau*tau_h))+tau*exp((t*tau*(-1.0/2.0)-t*tau_h*(1.0/2.0)+t*sqrt(tau*tau_h*-2.0+tau*tau+tau_h*tau_h+gamma_centre*gh*tau*tau_h*4.0)*(1.0/2.0))/(tau*tau_h))+tau_h*exp((t*tau*(-1.0/2.0)-t*tau_h*(1.0/2.0)-t*sqrt(tau*tau_h*-2.0+tau*tau+tau_h*tau_h+gamma_centre*gh*tau*tau_h*4.0)*(1.0/2.0))/(tau*tau_h))-tau_h*exp((t*tau*(-1.0/2.0)-t*tau_h*(1.0/2.0)+t*sqrt(tau*tau_h*-2.0+tau*tau+tau_h*tau_h+gamma_centre*gh*tau*tau_h*4.0)*(1.0/2.0))/(tau*tau_h)))*(I*exp((t*(tau+tau_h+sqrt(tau*tau_h*-2.0+tau*tau+tau_h*tau_h+gamma_centre*gh*tau*tau_h*4.0))*(1.0/2.0))/(tau*tau_h))*1.0/sqrt(tau*tau_h*-2.0+tau*tau+tau_h*tau_h+gamma_centre*gh*tau*tau_h*4.0)*(-1.0/2.0)+(I*exp((t*(tau+tau_h+sqrt(tau*tau_h*-2.0+tau*tau+tau_h*tau_h+gamma_centre*gh*tau*tau_h*4.0))*(1.0/2.0))/(tau*tau_h))*(1.0/2.0))/tau+(I*exp((t*(tau+tau_h-sqrt(tau*tau_h*-2.0+tau*tau+tau_h*tau_h+gamma_centre*gh*tau*tau_h*4.0))*(1.0/2.0))/(tau*tau_h))*(1.0/2.0))/tau+(gs*u0*exp((t*(tau+tau_h-sqrt(tau*tau_h*-2.0+tau*tau+tau_h*tau_h+gamma_centre*gh*tau*tau_h*4.0)-alpha*tau*tau_h*2.0)*(1.0/2.0))/(tau*tau_h))*(1.0/2.0))/tau+(I*exp((t*(tau+tau_h-sqrt(tau*tau_h*-2.0+tau*tau+tau_h*tau_h+gamma_centre*gh*tau*tau_h*4.0))*(1.0/2.0))/(tau*tau_h))*(tau+tau_h-sqrt(tau*tau_h*-2.0+tau*tau+tau_h*tau_h+gamma_centre*gh*tau*tau_h*4.0))*(1.0/2.0))/(tau*tau_h*2.0+tau*sqrt(tau*tau_h*-2.0+tau*tau+tau_h*tau_h+gamma_centre*gh*tau*tau_h*4.0)+tau_h*sqrt(tau*tau_h*-2.0+tau*tau+tau_h*tau_h+gamma_centre*gh*tau*tau_h*4.0)-tau*tau-tau_h*tau_h-gamma_centre*gh*tau*tau_h*4.0)+(beta_centre*exp((t*(tau+tau_h+sqrt(tau*tau_h*-2.0+tau*tau+tau_h*tau_h+gamma_centre*gh*tau*tau_h*4.0))*(1.0/2.0))/(tau*tau_h))*1.0/sqrt(tau*tau_h*-2.0+tau*tau+tau_h*tau_h+gamma_centre*gh*tau*tau_h*4.0)*(1.0/2.0))/gamma_centre-(beta_centre*exp((t*(tau+tau_h-sqrt(tau*tau_h*-2.0+tau*tau+tau_h*tau_h+gamma_centre*gh*tau*tau_h*4.0))*(1.0/2.0))/(tau*tau_h))*(tau+tau_h-sqrt(tau*tau_h*-2.0+tau*tau+tau_h*tau_h+gamma_centre*gh*tau*tau_h*4.0))*(1.0/2.0))/(-gamma_centre*(tau*tau_h*-2.0+tau*tau+tau_h*tau_h+gamma_centre*gh*tau*tau_h*4.0)+gamma_centre*tau*sqrt(tau*tau_h*-2.0+tau*tau+tau_h*tau_h+gamma_centre*gh*tau*tau_h*4.0)+gamma_centre*tau_h*sqrt(tau*tau_h*-2.0+tau*tau+tau_h*tau_h+gamma_centre*gh*tau*tau_h*4.0))+gs*u0*exp((t*(tau+tau_h-sqrt(tau*tau_h*-2.0+tau*tau+tau_h*tau_h+gamma_centre*gh*tau*tau_h*4.0)-alpha*tau*tau_h*2.0)*(1.0/2.0))/(tau*tau_h))*1.0/sqrt(tau*tau_h*-2.0+tau*tau+tau_h*tau_h+gamma_centre*gh*tau*tau_h*4.0)*(1.0/2.0)-alpha*gs*y0*((exp((t*(tau+tau_h-sqrt(tau*tau_h*-2.0+tau*tau+tau_h*tau_h+gamma_centre*gh*tau*tau_h*4.0)-alpha*tau*tau_h*2.0)*(1.0/2.0))/(tau*tau_h))*(-t*tau-t*tau_h+tau*tau_h*2.0+t*sqrt(tau*tau_h*-2.0+tau*tau+tau_h*tau_h+gamma_centre*gh*tau*tau_h*4.0)+alpha*t*tau*tau_h*2.0))/(tau+tau_h-sqrt(tau*tau_h*-2.0+tau*tau+tau_h*tau_h+gamma_centre*gh*tau*tau_h*4.0)-alpha*tau*tau_h*2.0)-(tau*tau_h*exp((t*(tau+tau_h-sqrt(tau*tau_h*-2.0+tau*tau+tau_h*tau_h+gamma_centre*gh*tau*tau_h*4.0)-alpha*tau*tau_h*2.0)*(1.0/2.0))/(tau*tau_h))*2.0)/(tau+tau_h-sqrt(tau*tau_h*-2.0+tau*tau+tau_h*tau_h+gamma_centre*gh*tau*tau_h*4.0)-alpha*tau*tau_h*2.0))*1.0/sqrt(tau*tau_h*-2.0+tau*tau+tau_h*tau_h+gamma_centre*gh*tau*tau_h*4.0)*(1.0/2.0)-(alpha*gs*y0*((exp((t*(tau+tau_h-sqrt(tau*tau_h*-2.0+tau*tau+tau_h*tau_h+gamma_centre*gh*tau*tau_h*4.0)-alpha*tau*tau_h*2.0)*(1.0/2.0))/(tau*tau_h))*(-t*tau-t*tau_h+tau*tau_h*2.0+t*sqrt(tau*tau_h*-2.0+tau*tau+tau_h*tau_h+gamma_centre*gh*tau*tau_h*4.0)+alpha*t*tau*tau_h*2.0))/(tau+tau_h-sqrt(tau*tau_h*-2.0+tau*tau+tau_h*tau_h+gamma_centre*gh*tau*tau_h*4.0)-alpha*tau*tau_h*2.0)-(tau*tau_h*exp((t*(tau+tau_h-sqrt(tau*tau_h*-2.0+tau*tau+tau_h*tau_h+gamma_centre*gh*tau*tau_h*4.0)-alpha*tau*tau_h*2.0)*(1.0/2.0))/(tau*tau_h))*2.0)/(tau+tau_h-sqrt(tau*tau_h*-2.0+tau*tau+tau_h*tau_h+gamma_centre*gh*tau*tau_h*4.0)-alpha*tau*tau_h*2.0))*(1.0/2.0))/tau+(I*tau_h*exp((t*(tau+tau_h+sqrt(tau*tau_h*-2.0+tau*tau+tau_h*tau_h+gamma_centre*gh*tau*tau_h*4.0))*(1.0/2.0))/(tau*tau_h))*1.0/sqrt(tau*tau_h*-2.0+tau*tau+tau_h*tau_h+gamma_centre*gh*tau*tau_h*4.0)*(1.0/2.0))/tau-alpha*gs*y0*((exp((t*(tau+tau_h+sqrt(tau*tau_h*-2.0+tau*tau+tau_h*tau_h+gamma_centre*gh*tau*tau_h*4.0)-alpha*tau*tau_h*2.0)*(1.0/2.0))/(tau*tau_h))*(t*tau+t*tau_h-tau*tau_h*2.0+t*sqrt(tau*tau_h*-2.0+tau*tau+tau_h*tau_h+gamma_centre*gh*tau*tau_h*4.0)-alpha*t*tau*tau_h*2.0))/(tau+tau_h+sqrt(tau*tau_h*-2.0+tau*tau+tau_h*tau_h+gamma_centre*gh*tau*tau_h*4.0)-alpha*tau*tau_h*2.0)+(tau*tau_h*exp((t*(tau+tau_h+sqrt(tau*tau_h*-2.0+tau*tau+tau_h*tau_h+gamma_centre*gh*tau*tau_h*4.0)-alpha*tau*tau_h*2.0)*(1.0/2.0))/(tau*tau_h))*2.0)/(tau+tau_h+sqrt(tau*tau_h*-2.0+tau*tau+tau_h*tau_h+gamma_centre*gh*tau*tau_h*4.0)-alpha*tau*tau_h*2.0))*1.0/sqrt(tau*tau_h*-2.0+tau*tau+tau_h*tau_h+gamma_centre*gh*tau*tau_h*4.0)*(1.0/2.0)+(alpha*gs*y0*((exp((t*(tau+tau_h+sqrt(tau*tau_h*-2.0+tau*tau+tau_h*tau_h+gamma_centre*gh*tau*tau_h*4.0)-alpha*tau*tau_h*2.0)*(1.0/2.0))/(tau*tau_h))*(t*tau+t*tau_h-tau*tau_h*2.0+t*sqrt(tau*tau_h*-2.0+tau*tau+tau_h*tau_h+gamma_centre*gh*tau*tau_h*4.0)-alpha*t*tau*tau_h*2.0))/(tau+tau_h+sqrt(tau*tau_h*-2.0+tau*tau+tau_h*tau_h+gamma_centre*gh*tau*tau_h*4.0)-alpha*tau*tau_h*2.0)+(tau*tau_h*exp((t*(tau+tau_h+sqrt(tau*tau_h*-2.0+tau*tau+tau_h*tau_h+gamma_centre*gh*tau*tau_h*4.0)-alpha*tau*tau_h*2.0)*(1.0/2.0))/(tau*tau_h))*2.0)/(tau+tau_h+sqrt(tau*tau_h*-2.0+tau*tau+tau_h*tau_h+gamma_centre*gh*tau*tau_h*4.0)-alpha*tau*tau_h*2.0))*(1.0/2.0))/tau-(gs*tau_h*u0*exp(-alpha*t)*(alpha*exp(alpha*t)-(exp((t*(tau+tau_h+sqrt(tau*tau_h*-2.0+tau*tau+tau_h*tau_h+gamma_centre*gh*tau*tau_h*4.0))*(1.0/2.0))/(tau*tau_h))*(tau+tau_h+sqrt(tau*tau_h*-2.0+tau*tau+tau_h*tau_h+gamma_centre*gh*tau*tau_h*4.0))*(1.0/2.0))/(tau*tau_h)))/(tau+tau_h+sqrt(tau*tau_h*-2.0+tau*tau+tau_h*tau_h+gamma_centre*gh*tau*tau_h*4.0)-alpha*tau*tau_h*2.0)-(gs*tau_h*u0*exp((t*(tau+tau_h-sqrt(tau*tau_h*-2.0+tau*tau+tau_h*tau_h+gamma_centre*gh*tau*tau_h*4.0)-alpha*tau*tau_h*2.0)*(1.0/2.0))/(tau*tau_h))*1.0/sqrt(tau*tau_h*-2.0+tau*tau+tau_h*tau_h+gamma_centre*gh*tau*tau_h*4.0)*(1.0/2.0))/tau-(beta_centre*exp((t*(tau+tau_h-sqrt(tau*tau_h*-2.0+tau*tau+tau_h*tau_h+gamma_centre*gh*tau*tau_h*4.0))*(1.0/2.0))/(tau*tau_h))*sqrt(tau*tau_h*-2.0+tau*tau+tau_h*tau_h+gamma_centre*gh*tau*tau_h*4.0)*(1.0/4.0))/(gamma_centre*tau*tau_h)-(I*tau_h*exp((t*(tau+tau_h-sqrt(tau*tau_h*-2.0+tau*tau+tau_h*tau_h+gamma_centre*gh*tau*tau_h*4.0))*(1.0/2.0))/(tau*tau_h))*(tau+tau_h-sqrt(tau*tau_h*-2.0+tau*tau+tau_h*tau_h+gamma_centre*gh*tau*tau_h*4.0))*(1.0/2.0))/(tau*(tau*tau_h*2.0+tau*sqrt(tau*tau_h*-2.0+tau*tau+tau_h*tau_h+gamma_centre*gh*tau*tau_h*4.0)+tau_h*sqrt(tau*tau_h*-2.0+tau*tau+tau_h*tau_h+gamma_centre*gh*tau*tau_h*4.0)-tau*tau-tau_h*tau_h-gamma_centre*gh*tau*tau_h*4.0))-(beta_centre*tau*exp((t*(tau+tau_h+sqrt(tau*tau_h*-2.0+tau*tau+tau_h*tau_h+gamma_centre*gh*tau*tau_h*4.0))*(1.0/2.0))/(tau*tau_h))*1.0/sqrt(tau*tau_h*-2.0+tau*tau+tau_h*tau_h+gamma_centre*gh*tau*tau_h*4.0)*(1.0/4.0))/(gamma_centre*tau_h)-(beta_centre*tau_h*exp((t*(tau+tau_h+sqrt(tau*tau_h*-2.0+tau*tau+tau_h*tau_h+gamma_centre*gh*tau*tau_h*4.0))*(1.0/2.0))/(tau*tau_h))*1.0/sqrt(tau*tau_h*-2.0+tau*tau+tau_h*tau_h+gamma_centre*gh*tau*tau_h*4.0)*(1.0/4.0))/(gamma_centre*tau)+(beta_centre*tau*exp((t*(tau+tau_h-sqrt(tau*tau_h*-2.0+tau*tau+tau_h*tau_h+gamma_centre*gh*tau*tau_h*4.0))*(1.0/2.0))/(tau*tau_h))*(tau+tau_h-sqrt(tau*tau_h*-2.0+tau*tau+tau_h*tau_h+gamma_centre*gh*tau*tau_h*4.0))*(1.0/2.0))/(tau_h*(gamma_centre*(tau*tau_h*-2.0+tau*tau+tau_h*tau_h+gamma_centre*gh*tau*tau_h*4.0)*-2.0+gamma_centre*tau*sqrt(tau*tau_h*-2.0+tau*tau+tau_h*tau_h+gamma_centre*gh*tau*tau_h*4.0)*2.0+gamma_centre*tau_h*sqrt(tau*tau_h*-2.0+tau*tau+tau_h*tau_h+gamma_centre*gh*tau*tau_h*4.0)*2.0))+(beta_centre*tau_h*exp((t*(tau+tau_h-sqrt(tau*tau_h*-2.0+tau*tau+tau_h*tau_h+gamma_centre*gh*tau*tau_h*4.0))*(1.0/2.0))/(tau*tau_h))*(tau+tau_h-sqrt(tau*tau_h*-2.0+tau*tau+tau_h*tau_h+gamma_centre*gh*tau*tau_h*4.0))*(1.0/2.0))/(tau*(gamma_centre*(tau*tau_h*-2.0+tau*tau+tau_h*tau_h+gamma_centre*gh*tau*tau_h*4.0)*-2.0+gamma_centre*tau*sqrt(tau*tau_h*-2.0+tau*tau+tau_h*tau_h+gamma_centre*gh*tau*tau_h*4.0)*2.0+gamma_centre*tau_h*sqrt(tau*tau_h*-2.0+tau*tau+tau_h*tau_h+gamma_centre*gh*tau*tau_h*4.0)*2.0))+(beta_centre*exp((t*(tau+tau_h+sqrt(tau*tau_h*-2.0+tau*tau+tau_h*tau_h+gamma_centre*gh*tau*tau_h*4.0))*(1.0/2.0))/(tau*tau_h))*sqrt(tau*tau_h*-2.0+tau*tau+tau_h*tau_h+gamma_centre*gh*tau*tau_h*4.0)*(1.0/4.0))/(gamma_centre*tau*tau_h)+(alpha*gs*tau_h*y0*((exp((t*(tau+tau_h+sqrt(tau*tau_h*-2.0+tau*tau+tau_h*tau_h+gamma_centre*gh*tau*tau_h*4.0)-alpha*tau*tau_h*2.0)*(1.0/2.0))/(tau*tau_h))*(t*tau+t*tau_h-tau*tau_h*2.0+t*sqrt(tau*tau_h*-2.0+tau*tau+tau_h*tau_h+gamma_centre*gh*tau*tau_h*4.0)-alpha*t*tau*tau_h*2.0))/(tau+tau_h+sqrt(tau*tau_h*-2.0+tau*tau+tau_h*tau_h+gamma_centre*gh*tau*tau_h*4.0)-alpha*tau*tau_h*2.0)+(tau*tau_h*exp((t*(tau+tau_h+sqrt(tau*tau_h*-2.0+tau*tau+tau_h*tau_h+gamma_centre*gh*tau*tau_h*4.0)-alpha*tau*tau_h*2.0)*(1.0/2.0))/(tau*tau_h))*2.0)/(tau+tau_h+sqrt(tau*tau_h*-2.0+tau*tau+tau_h*tau_h+gamma_centre*gh*tau*tau_h*4.0)-alpha*tau*tau_h*2.0))*1.0/sqrt(tau*tau_h*-2.0+tau*tau+tau_h*tau_h+gamma_centre*gh*tau*tau_h*4.0)*(1.0/2.0))/tau+(alpha*gs*tau_h*u0*exp(-alpha*t)*(exp(alpha*t)-exp((t*(tau+tau_h+sqrt(tau*tau_h*-2.0+tau*tau+tau_h*tau_h+gamma_centre*gh*tau*tau_h*4.0))*(1.0/2.0))/(tau*tau_h))))/(tau+tau_h+sqrt(tau*tau_h*-2.0+tau*tau+tau_h*tau_h+gamma_centre*gh*tau*tau_h*4.0)-alpha*tau*tau_h*2.0)-(gs*(tau_h*tau_h)*u0*exp(-alpha*t)*(alpha*exp(alpha*t)-(exp((t*(tau+tau_h+sqrt(tau*tau_h*-2.0+tau*tau+tau_h*tau_h+gamma_centre*gh*tau*tau_h*4.0))*(1.0/2.0))/(tau*tau_h))*(tau+tau_h+sqrt(tau*tau_h*-2.0+tau*tau+tau_h*tau_h+gamma_centre*gh*tau*tau_h*4.0))*(1.0/2.0))/(tau*tau_h))*1.0/sqrt(tau*tau_h*-2.0+tau*tau+tau_h*tau_h+gamma_centre*gh*tau*tau_h*4.0))/(tau+tau_h+sqrt(tau*tau_h*-2.0+tau*tau+tau_h*tau_h+gamma_centre*gh*tau*tau_h*4.0)-alpha*tau*tau_h*2.0)+(alpha*gs*tau_h*y0*((exp((t*(tau+tau_h-sqrt(tau*tau_h*-2.0+tau*tau+tau_h*tau_h+gamma_centre*gh*tau*tau_h*4.0)-alpha*tau*tau_h*2.0)*(1.0/2.0))/(tau*tau_h))*(-t*tau-t*tau_h+tau*tau_h*2.0+t*sqrt(tau*tau_h*-2.0+tau*tau+tau_h*tau_h+gamma_centre*gh*tau*tau_h*4.0)+alpha*t*tau*tau_h*2.0))/(tau+tau_h-sqrt(tau*tau_h*-2.0+tau*tau+tau_h*tau_h+gamma_centre*gh*tau*tau_h*4.0)-alpha*tau*tau_h*2.0)-(tau*tau_h*exp((t*(tau+tau_h-sqrt(tau*tau_h*-2.0+tau*tau+tau_h*tau_h+gamma_centre*gh*tau*tau_h*4.0)-alpha*tau*tau_h*2.0)*(1.0/2.0))/(tau*tau_h))*2.0)/(tau+tau_h-sqrt(tau*tau_h*-2.0+tau*tau+tau_h*tau_h+gamma_centre*gh*tau*tau_h*4.0)-alpha*tau*tau_h*2.0))*1.0/sqrt(tau*tau_h*-2.0+tau*tau+tau_h*tau_h+gamma_centre*gh*tau*tau_h*4.0)*(1.0/2.0))/tau+(alpha*gs*(tau_h*tau_h)*u0*exp(-alpha*t)*(exp(alpha*t)-exp((t*(tau+tau_h+sqrt(tau*tau_h*-2.0+tau*tau+tau_h*tau_h+gamma_centre*gh*tau*tau_h*4.0))*(1.0/2.0))/(tau*tau_h)))*1.0/sqrt(tau*tau_h*-2.0+tau*tau+tau_h*tau_h+gamma_centre*gh*tau*tau_h*4.0))/(tau+tau_h+sqrt(tau*tau_h*-2.0+tau*tau+tau_h*tau_h+gamma_centre*gh*tau*tau_h*4.0)-alpha*tau*tau_h*2.0)+(gs*tau*tau_h*u0*exp(-alpha*t)*(alpha*exp(alpha*t)-(exp((t*(tau+tau_h+sqrt(tau*tau_h*-2.0+tau*tau+tau_h*tau_h+gamma_centre*gh*tau*tau_h*4.0))*(1.0/2.0))/(tau*tau_h))*(tau+tau_h+sqrt(tau*tau_h*-2.0+tau*tau+tau_h*tau_h+gamma_centre*gh*tau*tau_h*4.0))*(1.0/2.0))/(tau*tau_h))*1.0/sqrt(tau*tau_h*-2.0+tau*tau+tau_h*tau_h+gamma_centre*gh*tau*tau_h*4.0))/(tau+tau_h+sqrt(tau*tau_h*-2.0+tau*tau+tau_h*tau_h+gamma_centre*gh*tau*tau_h*4.0)-alpha*tau*tau_h*2.0)-(alpha*gs*tau*tau_h*u0*exp(-alpha*t)*(exp(alpha*t)-exp((t*(tau+tau_h+sqrt(tau*tau_h*-2.0+tau*tau+tau_h*tau_h+gamma_centre*gh*tau*tau_h*4.0))*(1.0/2.0))/(tau*tau_h)))*1.0/sqrt(tau*tau_h*-2.0+tau*tau+tau_h*tau_h+gamma_centre*gh*tau*tau_h*4.0))/(tau+tau_h+sqrt(tau*tau_h*-2.0+tau*tau+tau_h*tau_h+gamma_centre*gh*tau*tau_h*4.0)-alpha*tau*tau_h*2.0))*(-1.0/2.0)+1.0/sqrt(tau*tau_h*-2.0+tau*tau+tau_h*tau_h+gamma_centre*gh*tau*tau_h*4.0)*((exp((t*tau*(-1.0/2.0)-t*tau_h*(1.0/2.0)-t*sqrt(tau*tau_h*-2.0+tau*tau+tau_h*tau_h+gamma_centre*gh*tau*tau_h*4.0)*(1.0/2.0))/(tau*tau_h))*(tau+tau_h+sqrt(tau*tau_h*-2.0+tau*tau+tau_h*tau_h+gamma_centre*gh*tau*tau_h*4.0))*(1.0/2.0))/tau-(exp((t*tau*(-1.0/2.0)-t*tau_h*(1.0/2.0)-t*sqrt(tau*tau_h*-2.0+tau*tau+tau_h*tau_h+gamma_centre*gh*tau*tau_h*4.0)*(1.0/2.0))/(tau*tau_h))*(tau+tau_h+sqrt(tau*tau_h*-2.0+tau*tau+tau_h*tau_h+gamma_centre*gh*tau*tau_h*4.0))*(1.0/2.0))/tau_h-(exp((t*tau*(-1.0/2.0)-t*tau_h*(1.0/2.0)+t*sqrt(tau*tau_h*-2.0+tau*tau+tau_h*tau_h+gamma_centre*gh*tau*tau_h*4.0)*(1.0/2.0))/(tau*tau_h))*(tau+tau_h-sqrt(tau*tau_h*-2.0+tau*tau+tau_h*tau_h+gamma_centre*gh*tau*tau_h*4.0))*(1.0/2.0))/tau+(exp((t*tau*(-1.0/2.0)-t*tau_h*(1.0/2.0)+t*sqrt(tau*tau_h*-2.0+tau*tau+tau_h*tau_h+gamma_centre*gh*tau*tau_h*4.0)*(1.0/2.0))/(tau*tau_h))*(tau+tau_h-sqrt(tau*tau_h*-2.0+tau*tau+tau_h*tau_h+gamma_centre*gh*tau*tau_h*4.0))*(1.0/2.0))/tau_h+(exp((t*tau*(-1.0/2.0)-t*tau_h*(1.0/2.0)+t*sqrt(tau*tau_h*-2.0+tau*tau+tau_h*tau_h+gamma_centre*gh*tau*tau_h*4.0)*(1.0/2.0))/(tau*tau_h))*(tau+tau_h-sqrt(tau*tau_h*-2.0+tau*tau+tau_h*tau_h+gamma_centre*gh*tau*tau_h*4.0))*sqrt(tau*tau_h*-2.0+tau*tau+tau_h*tau_h+gamma_centre*gh*tau*tau_h*4.0)*(1.0/2.0))/(tau*tau_h)+(exp((t*tau*(-1.0/2.0)-t*tau_h*(1.0/2.0)-t*sqrt(tau*tau_h*-2.0+tau*tau+tau_h*tau_h+gamma_centre*gh*tau*tau_h*4.0)*(1.0/2.0))/(tau*tau_h))*(tau+tau_h+sqrt(tau*tau_h*-2.0+tau*tau+tau_h*tau_h+gamma_centre*gh*tau*tau_h*4.0))*sqrt(tau*tau_h*-2.0+tau*tau+tau_h*tau_h+gamma_centre*gh*tau*tau_h*4.0)*(1.0/2.0))/(tau*tau_h))*(-v0+(beta_centre*(tau*tau)*(exp((t*(tau+tau_h-sqrt(tau*tau_h*-2.0+tau*tau+tau_h*tau_h+gamma_centre*gh*tau*tau_h*4.0))*(1.0/2.0))/(tau*tau_h))-1.0))/(gamma_centre*(tau*tau_h*-2.0+tau*tau+tau_h*tau_h+gamma_centre*gh*tau*tau_h*4.0)*-2.0+gamma_centre*tau*sqrt(tau*tau_h*-2.0+tau*tau+tau_h*tau_h+gamma_centre*gh*tau*tau_h*4.0)*2.0+gamma_centre*tau_h*sqrt(tau*tau_h*-2.0+tau*tau+tau_h*tau_h+gamma_centre*gh*tau*tau_h*4.0)*2.0)+(beta_centre*(tau_h*tau_h)*(exp((t*(tau+tau_h-sqrt(tau*tau_h*-2.0+tau*tau+tau_h*tau_h+gamma_centre*gh*tau*tau_h*4.0))*(1.0/2.0))/(tau*tau_h))-1.0))/(gamma_centre*(tau*tau_h*-2.0+tau*tau+tau_h*tau_h+gamma_centre*gh*tau*tau_h*4.0)*-2.0+gamma_centre*tau*sqrt(tau*tau_h*-2.0+tau*tau+tau_h*tau_h+gamma_centre*gh*tau*tau_h*4.0)*2.0+gamma_centre*tau_h*sqrt(tau*tau_h*-2.0+tau*tau+tau_h*tau_h+gamma_centre*gh*tau*tau_h*4.0)*2.0)+(I*tau_h*(exp((t*(tau+tau_h-sqrt(tau*tau_h*-2.0+tau*tau+tau_h*tau_h+gamma_centre*gh*tau*tau_h*4.0))*(1.0/2.0))/(tau*tau_h))-1.0))/(tau+tau_h-sqrt(tau*tau_h*-2.0+tau*tau+tau_h*tau_h+gamma_centre*gh*tau*tau_h*4.0))+(I*tau_h*(exp((t*(tau+tau_h+sqrt(tau*tau_h*-2.0+tau*tau+tau_h*tau_h+gamma_centre*gh*tau*tau_h*4.0))*(1.0/2.0))/(tau*tau_h))-1.0))/(tau+tau_h+sqrt(tau*tau_h*-2.0+tau*tau+tau_h*tau_h+gamma_centre*gh*tau*tau_h*4.0))-(I*(tau_h*tau_h)*(exp((t*(tau+tau_h-sqrt(tau*tau_h*-2.0+tau*tau+tau_h*tau_h+gamma_centre*gh*tau*tau_h*4.0))*(1.0/2.0))/(tau*tau_h))-1.0))/(tau*tau_h*2.0+tau*sqrt(tau*tau_h*-2.0+tau*tau+tau_h*tau_h+gamma_centre*gh*tau*tau_h*4.0)+tau_h*sqrt(tau*tau_h*-2.0+tau*tau+tau_h*tau_h+gamma_centre*gh*tau*tau_h*4.0)-tau*tau-tau_h*tau_h-gamma_centre*gh*tau*tau_h*4.0)+(beta_centre*(exp((t*(tau+tau_h+sqrt(tau*tau_h*-2.0+tau*tau+tau_h*tau_h+gamma_centre*gh*tau*tau_h*4.0))*(1.0/2.0))/(tau*tau_h))-1.0)*sqrt(tau*tau_h*-2.0+tau*tau+tau_h*tau_h+gamma_centre*gh*tau*tau_h*4.0)*(1.0/2.0))/(gamma_centre*(tau+tau_h+sqrt(tau*tau_h*-2.0+tau*tau+tau_h*tau_h+gamma_centre*gh*tau*tau_h*4.0)))-(beta_centre*tau*tau_h*(exp((t*(tau+tau_h-sqrt(tau*tau_h*-2.0+tau*tau+tau_h*tau_h+gamma_centre*gh*tau*tau_h*4.0))*(1.0/2.0))/(tau*tau_h))-1.0))/(-gamma_centre*(tau*tau_h*-2.0+tau*tau+tau_h*tau_h+gamma_centre*gh*tau*tau_h*4.0)+gamma_centre*tau*sqrt(tau*tau_h*-2.0+tau*tau+tau_h*tau_h+gamma_centre*gh*tau*tau_h*4.0)+gamma_centre*tau_h*sqrt(tau*tau_h*-2.0+tau*tau+tau_h*tau_h+gamma_centre*gh*tau*tau_h*4.0))+(gs*tau_h*u0*(exp((t*(tau+tau_h-sqrt(tau*tau_h*-2.0+tau*tau+tau_h*tau_h+gamma_centre*gh*tau*tau_h*4.0)-alpha*tau*tau_h*2.0)*(1.0/2.0))/(tau*tau_h))-1.0))/(tau+tau_h-sqrt(tau*tau_h*-2.0+tau*tau+tau_h*tau_h+gamma_centre*gh*tau*tau_h*4.0)-alpha*tau*tau_h*2.0)-(beta_centre*(exp((t*(tau+tau_h-sqrt(tau*tau_h*-2.0+tau*tau+tau_h*tau_h+gamma_centre*gh*tau*tau_h*4.0))*(1.0/2.0))/(tau*tau_h))-1.0)*sqrt(tau*tau_h*-2.0+tau*tau+tau_h*tau_h+gamma_centre*gh*tau*tau_h*4.0)*(1.0/2.0))/(gamma_centre*(tau+tau_h-sqrt(tau*tau_h*-2.0+tau*tau+tau_h*tau_h+gamma_centre*gh*tau*tau_h*4.0)))-alpha*gs*y0*((tau*tau)*(tau_h*tau_h)*1.0/pow(tau+tau_h+sqrt(tau*tau_h*-2.0+tau*tau+tau_h*tau_h+gamma_centre*gh*tau*tau_h*4.0)-alpha*tau*tau_h*2.0,2.0)*4.0+tau*tau_h*exp((t*(tau+tau_h+sqrt(tau*tau_h*-2.0+tau*tau+tau_h*tau_h+gamma_centre*gh*tau*tau_h*4.0)-alpha*tau*tau_h*2.0)*(1.0/2.0))/(tau*tau_h))*1.0/pow(tau+tau_h+sqrt(tau*tau_h*-2.0+tau*tau+tau_h*tau_h+gamma_centre*gh*tau*tau_h*4.0)-alpha*tau*tau_h*2.0,2.0)*(t*tau+t*tau_h-tau*tau_h*2.0+t*sqrt(tau*tau_h*-2.0+tau*tau+tau_h*tau_h+gamma_centre*gh*tau*tau_h*4.0)-alpha*t*tau*tau_h*2.0)*2.0)*1.0/sqrt(tau*tau_h*-2.0+tau*tau+tau_h*tau_h+gamma_centre*gh*tau*tau_h*4.0)*(1.0/2.0)+(alpha*gs*y0*((tau*tau)*(tau_h*tau_h)*1.0/pow(tau+tau_h+sqrt(tau*tau_h*-2.0+tau*tau+tau_h*tau_h+gamma_centre*gh*tau*tau_h*4.0)-alpha*tau*tau_h*2.0,2.0)*4.0+tau*tau_h*exp((t*(tau+tau_h+sqrt(tau*tau_h*-2.0+tau*tau+tau_h*tau_h+gamma_centre*gh*tau*tau_h*4.0)-alpha*tau*tau_h*2.0)*(1.0/2.0))/(tau*tau_h))*1.0/pow(tau+tau_h+sqrt(tau*tau_h*-2.0+tau*tau+tau_h*tau_h+gamma_centre*gh*tau*tau_h*4.0)-alpha*tau*tau_h*2.0,2.0)*(t*tau+t*tau_h-tau*tau_h*2.0+t*sqrt(tau*tau_h*-2.0+tau*tau+tau_h*tau_h+gamma_centre*gh*tau*tau_h*4.0)-alpha*t*tau*tau_h*2.0)*2.0)*(1.0/2.0))/tau+alpha*gs*y0*((tau*tau)*(tau_h*tau_h)*1.0/pow(tau+tau_h-sqrt(tau*tau_h*-2.0+tau*tau+tau_h*tau_h+gamma_centre*gh*tau*tau_h*4.0)-alpha*tau*tau_h*2.0,2.0)*4.0-tau*tau_h*exp((t*(tau+tau_h-sqrt(tau*tau_h*-2.0+tau*tau+tau_h*tau_h+gamma_centre*gh*tau*tau_h*4.0)-alpha*tau*tau_h*2.0)*(1.0/2.0))/(tau*tau_h))*1.0/pow(tau+tau_h-sqrt(tau*tau_h*-2.0+tau*tau+tau_h*tau_h+gamma_centre*gh*tau*tau_h*4.0)-alpha*tau*tau_h*2.0,2.0)*(-t*tau-t*tau_h+tau*tau_h*2.0+t*sqrt(tau*tau_h*-2.0+tau*tau+tau_h*tau_h+gamma_centre*gh*tau*tau_h*4.0)+alpha*t*tau*tau_h*2.0)*2.0)*1.0/sqrt(tau*tau_h*-2.0+tau*tau+tau_h*tau_h+gamma_centre*gh*tau*tau_h*4.0)*(1.0/2.0)+(alpha*gs*y0*((tau*tau)*(tau_h*tau_h)*1.0/pow(tau+tau_h-sqrt(tau*tau_h*-2.0+tau*tau+tau_h*tau_h+gamma_centre*gh*tau*tau_h*4.0)-alpha*tau*tau_h*2.0,2.0)*4.0-tau*tau_h*exp((t*(tau+tau_h-sqrt(tau*tau_h*-2.0+tau*tau+tau_h*tau_h+gamma_centre*gh*tau*tau_h*4.0)-alpha*tau*tau_h*2.0)*(1.0/2.0))/(tau*tau_h))*1.0/pow(tau+tau_h-sqrt(tau*tau_h*-2.0+tau*tau+tau_h*tau_h+gamma_centre*gh*tau*tau_h*4.0)-alpha*tau*tau_h*2.0,2.0)*(-t*tau-t*tau_h+tau*tau_h*2.0+t*sqrt(tau*tau_h*-2.0+tau*tau+tau_h*tau_h+gamma_centre*gh*tau*tau_h*4.0)+alpha*t*tau*tau_h*2.0)*2.0)*(1.0/2.0))/tau+(I*tau*tau_h*(exp((t*(tau+tau_h-sqrt(tau*tau_h*-2.0+tau*tau+tau_h*tau_h+gamma_centre*gh*tau*tau_h*4.0))*(1.0/2.0))/(tau*tau_h))-1.0))/(tau*tau_h*2.0+tau*sqrt(tau*tau_h*-2.0+tau*tau+tau_h*tau_h+gamma_centre*gh*tau*tau_h*4.0)+tau_h*sqrt(tau*tau_h*-2.0+tau*tau+tau_h*tau_h+gamma_centre*gh*tau*tau_h*4.0)-tau*tau-tau_h*tau_h-gamma_centre*gh*tau*tau_h*4.0)+(I*(tau_h*tau_h)*(exp((t*(tau+tau_h+sqrt(tau*tau_h*-2.0+tau*tau+tau_h*tau_h+gamma_centre*gh*tau*tau_h*4.0))*(1.0/2.0))/(tau*tau_h))-1.0)*1.0/sqrt(tau*tau_h*-2.0+tau*tau+tau_h*tau_h+gamma_centre*gh*tau*tau_h*4.0))/(tau+tau_h+sqrt(tau*tau_h*-2.0+tau*tau+tau_h*tau_h+gamma_centre*gh*tau*tau_h*4.0))-(I*tau*tau_h*(exp((t*(tau+tau_h+sqrt(tau*tau_h*-2.0+tau*tau+tau_h*tau_h+gamma_centre*gh*tau*tau_h*4.0))*(1.0/2.0))/(tau*tau_h))-1.0)*1.0/sqrt(tau*tau_h*-2.0+tau*tau+tau_h*tau_h+gamma_centre*gh*tau*tau_h*4.0))/(tau+tau_h+sqrt(tau*tau_h*-2.0+tau*tau+tau_h*tau_h+gamma_centre*gh*tau*tau_h*4.0))-(gs*(tau_h*tau_h)*u0*(exp((t*(tau+tau_h-sqrt(tau*tau_h*-2.0+tau*tau+tau_h*tau_h+gamma_centre*gh*tau*tau_h*4.0)-alpha*tau*tau_h*2.0)*(1.0/2.0))/(tau*tau_h))-1.0)*1.0/sqrt(tau*tau_h*-2.0+tau*tau+tau_h*tau_h+gamma_centre*gh*tau*tau_h*4.0))/(tau+tau_h-sqrt(tau*tau_h*-2.0+tau*tau+tau_h*tau_h+gamma_centre*gh*tau*tau_h*4.0)-alpha*tau*tau_h*2.0)-(gs*tau_h*u0*exp(-alpha*t)*(exp(alpha*t)-exp((t*(tau+tau_h+sqrt(tau*tau_h*-2.0+tau*tau+tau_h*tau_h+gamma_centre*gh*tau*tau_h*4.0))*(1.0/2.0))/(tau*tau_h))))/(tau+tau_h+sqrt(tau*tau_h*-2.0+tau*tau+tau_h*tau_h+gamma_centre*gh*tau*tau_h*4.0)-alpha*tau*tau_h*2.0)-(beta_centre*(tau*tau)*(exp((t*(tau+tau_h+sqrt(tau*tau_h*-2.0+tau*tau+tau_h*tau_h+gamma_centre*gh*tau*tau_h*4.0))*(1.0/2.0))/(tau*tau_h))-1.0)*1.0/sqrt(tau*tau_h*-2.0+tau*tau+tau_h*tau_h+gamma_centre*gh*tau*tau_h*4.0)*(1.0/2.0))/(gamma_centre*(tau+tau_h+sqrt(tau*tau_h*-2.0+tau*tau+tau_h*tau_h+gamma_centre*gh*tau*tau_h*4.0)))-(beta_centre*(tau_h*tau_h)*(exp((t*(tau+tau_h+sqrt(tau*tau_h*-2.0+tau*tau+tau_h*tau_h+gamma_centre*gh*tau*tau_h*4.0))*(1.0/2.0))/(tau*tau_h))-1.0)*1.0/sqrt(tau*tau_h*-2.0+tau*tau+tau_h*tau_h+gamma_centre*gh*tau*tau_h*4.0)*(1.0/2.0))/(gamma_centre*(tau+tau_h+sqrt(tau*tau_h*-2.0+tau*tau+tau_h*tau_h+gamma_centre*gh*tau*tau_h*4.0)))+(alpha*gs*tau_h*y0*((tau*tau)*(tau_h*tau_h)*1.0/pow(tau+tau_h+sqrt(tau*tau_h*-2.0+tau*tau+tau_h*tau_h+gamma_centre*gh*tau*tau_h*4.0)-alpha*tau*tau_h*2.0,2.0)*4.0+tau*tau_h*exp((t*(tau+tau_h+sqrt(tau*tau_h*-2.0+tau*tau+tau_h*tau_h+gamma_centre*gh*tau*tau_h*4.0)-alpha*tau*tau_h*2.0)*(1.0/2.0))/(tau*tau_h))*1.0/pow(tau+tau_h+sqrt(tau*tau_h*-2.0+tau*tau+tau_h*tau_h+gamma_centre*gh*tau*tau_h*4.0)-alpha*tau*tau_h*2.0,2.0)*(t*tau+t*tau_h-tau*tau_h*2.0+t*sqrt(tau*tau_h*-2.0+tau*tau+tau_h*tau_h+gamma_centre*gh*tau*tau_h*4.0)-alpha*t*tau*tau_h*2.0)*2.0)*1.0/sqrt(tau*tau_h*-2.0+tau*tau+tau_h*tau_h+gamma_centre*gh*tau*tau_h*4.0)*(1.0/2.0))/tau-(alpha*gs*tau_h*y0*((tau*tau)*(tau_h*tau_h)*1.0/pow(tau+tau_h-sqrt(tau*tau_h*-2.0+tau*tau+tau_h*tau_h+gamma_centre*gh*tau*tau_h*4.0)-alpha*tau*tau_h*2.0,2.0)*4.0-tau*tau_h*exp((t*(tau+tau_h-sqrt(tau*tau_h*-2.0+tau*tau+tau_h*tau_h+gamma_centre*gh*tau*tau_h*4.0)-alpha*tau*tau_h*2.0)*(1.0/2.0))/(tau*tau_h))*1.0/pow(tau+tau_h-sqrt(tau*tau_h*-2.0+tau*tau+tau_h*tau_h+gamma_centre*gh*tau*tau_h*4.0)-alpha*tau*tau_h*2.0,2.0)*(-t*tau-t*tau_h+tau*tau_h*2.0+t*sqrt(tau*tau_h*-2.0+tau*tau+tau_h*tau_h+gamma_centre*gh*tau*tau_h*4.0)+alpha*t*tau*tau_h*2.0)*2.0)*1.0/sqrt(tau*tau_h*-2.0+tau*tau+tau_h*tau_h+gamma_centre*gh*tau*tau_h*4.0)*(1.0/2.0))/tau+(gs*tau*tau_h*u0*(exp((t*(tau+tau_h-sqrt(tau*tau_h*-2.0+tau*tau+tau_h*tau_h+gamma_centre*gh*tau*tau_h*4.0)-alpha*tau*tau_h*2.0)*(1.0/2.0))/(tau*tau_h))-1.0)*1.0/sqrt(tau*tau_h*-2.0+tau*tau+tau_h*tau_h+gamma_centre*gh*tau*tau_h*4.0))/(tau+tau_h-sqrt(tau*tau_h*-2.0+tau*tau+tau_h*tau_h+gamma_centre*gh*tau*tau_h*4.0)-alpha*tau*tau_h*2.0)-(gs*(tau_h*tau_h)*u0*exp(-alpha*t)*(exp(alpha*t)-exp((t*(tau+tau_h+sqrt(tau*tau_h*-2.0+tau*tau+tau_h*tau_h+gamma_centre*gh*tau*tau_h*4.0))*(1.0/2.0))/(tau*tau_h)))*1.0/sqrt(tau*tau_h*-2.0+tau*tau+tau_h*tau_h+gamma_centre*gh*tau*tau_h*4.0))/(tau+tau_h+sqrt(tau*tau_h*-2.0+tau*tau+tau_h*tau_h+gamma_centre*gh*tau*tau_h*4.0)-alpha*tau*tau_h*2.0)+(beta_centre*tau*tau_h*(exp((t*(tau+tau_h+sqrt(tau*tau_h*-2.0+tau*tau+tau_h*tau_h+gamma_centre*gh*tau*tau_h*4.0))*(1.0/2.0))/(tau*tau_h))-1.0)*1.0/sqrt(tau*tau_h*-2.0+tau*tau+tau_h*tau_h+gamma_centre*gh*tau*tau_h*4.0))/(gamma_centre*(tau+tau_h+sqrt(tau*tau_h*-2.0+tau*tau+tau_h*tau_h+gamma_centre*gh*tau*tau_h*4.0)))+(gs*tau*tau_h*u0*exp(-alpha*t)*(exp(alpha*t)-exp((t*(tau+tau_h+sqrt(tau*tau_h*-2.0+tau*tau+tau_h*tau_h+gamma_centre*gh*tau*tau_h*4.0))*(1.0/2.0))/(tau*tau_h)))*1.0/sqrt(tau*tau_h*-2.0+tau*tau+tau_h*tau_h+gamma_centre*gh*tau*tau_h*4.0))/(tau+tau_h+sqrt(tau*tau_h*-2.0+tau*tau+tau_h*tau_h+gamma_centre*gh*tau*tau_h*4.0)-alpha*tau*tau_h*2.0))*(1.0/2.0)+(1.0/sqrt(tau*tau_h*-2.0+tau*tau+tau_h*tau_h+gamma_centre*gh*tau*tau_h*4.0)*((tau*tau)*exp((t*tau*(-1.0/2.0)-t*tau_h*(1.0/2.0)-t*sqrt(tau*tau_h*-2.0+tau*tau+tau_h*tau_h+gamma_centre*gh*tau*tau_h*4.0)*(1.0/2.0))/(tau*tau_h))-(tau*tau)*exp((t*tau*(-1.0/2.0)-t*tau_h*(1.0/2.0)+t*sqrt(tau*tau_h*-2.0+tau*tau+tau_h*tau_h+gamma_centre*gh*tau*tau_h*4.0)*(1.0/2.0))/(tau*tau_h))+(tau_h*tau_h)*exp((t*tau*(-1.0/2.0)-t*tau_h*(1.0/2.0)-t*sqrt(tau*tau_h*-2.0+tau*tau+tau_h*tau_h+gamma_centre*gh*tau*tau_h*4.0)*(1.0/2.0))/(tau*tau_h))-(tau_h*tau_h)*exp((t*tau*(-1.0/2.0)-t*tau_h*(1.0/2.0)+t*sqrt(tau*tau_h*-2.0+tau*tau+tau_h*tau_h+gamma_centre*gh*tau*tau_h*4.0)*(1.0/2.0))/(tau*tau_h))-exp((t*tau*(-1.0/2.0)-t*tau_h*(1.0/2.0)-t*sqrt(tau*tau_h*-2.0+tau*tau+tau_h*tau_h+gamma_centre*gh*tau*tau_h*4.0)*(1.0/2.0))/(tau*tau_h))*(tau*tau_h*-2.0+tau*tau+tau_h*tau_h+gamma_centre*gh*tau*tau_h*4.0)+exp((t*tau*(-1.0/2.0)-t*tau_h*(1.0/2.0)+t*sqrt(tau*tau_h*-2.0+tau*tau+tau_h*tau_h+gamma_centre*gh*tau*tau_h*4.0)*(1.0/2.0))/(tau*tau_h))*(tau*tau_h*-2.0+tau*tau+tau_h*tau_h+gamma_centre*gh*tau*tau_h*4.0)-tau*tau_h*exp((t*tau*(-1.0/2.0)-t*tau_h*(1.0/2.0)-t*sqrt(tau*tau_h*-2.0+tau*tau+tau_h*tau_h+gamma_centre*gh*tau*tau_h*4.0)*(1.0/2.0))/(tau*tau_h))*2.0+tau*tau_h*exp((t*tau*(-1.0/2.0)-t*tau_h*(1.0/2.0)+t*sqrt(tau*tau_h*-2.0+tau*tau+tau_h*tau_h+gamma_centre*gh*tau*tau_h*4.0)*(1.0/2.0))/(tau*tau_h))*2.0)*(beta_centre*exp((t*(tau+tau_h+sqrt(tau*tau_h*-2.0+tau*tau+tau_h*tau_h+gamma_centre*gh*tau*tau_h*4.0))*(1.0/2.0))/(tau*tau_h))*1.0/sqrt(tau*tau_h*-2.0+tau*tau+tau_h*tau_h+gamma_centre*gh*tau*tau_h*4.0)*(-1.0/2.0)+(beta_centre*exp((t*(tau+tau_h+sqrt(tau*tau_h*-2.0+tau*tau+tau_h*tau_h+gamma_centre*gh*tau*tau_h*4.0))*(1.0/2.0))/(tau*tau_h))*(1.0/2.0))/tau_h+(beta_centre*exp((t*(tau+tau_h-sqrt(tau*tau_h*-2.0+tau*tau+tau_h*tau_h+gamma_centre*gh*tau*tau_h*4.0))*(1.0/2.0))/(tau*tau_h))*(1.0/2.0))/tau_h+(beta_centre*exp((t*(tau+tau_h-sqrt(tau*tau_h*-2.0+tau*tau+tau_h*tau_h+gamma_centre*gh*tau*tau_h*4.0))*(1.0/2.0))/(tau*tau_h))*(tau+tau_h-sqrt(tau*tau_h*-2.0+tau*tau+tau_h*tau_h+gamma_centre*gh*tau*tau_h*4.0))*(1.0/2.0))/(tau*tau_h*2.0+tau*sqrt(tau*tau_h*-2.0+tau*tau+tau_h*tau_h+gamma_centre*gh*tau*tau_h*4.0)+tau_h*sqrt(tau*tau_h*-2.0+tau*tau+tau_h*tau_h+gamma_centre*gh*tau*tau_h*4.0)-tau*tau-tau_h*tau_h-gamma_centre*gh*tau*tau_h*4.0)+I*gamma_centre*exp((t*(tau+tau_h+sqrt(tau*tau_h*-2.0+tau*tau+tau_h*tau_h+gamma_centre*gh*tau*tau_h*4.0))*(1.0/2.0))/(tau*tau_h))*1.0/sqrt(tau*tau_h*-2.0+tau*tau+tau_h*tau_h+gamma_centre*gh*tau*tau_h*4.0)-gamma_centre*gs*u0*exp((t*(tau+tau_h-sqrt(tau*tau_h*-2.0+tau*tau+tau_h*tau_h+gamma_centre*gh*tau*tau_h*4.0)-alpha*tau*tau_h*2.0)*(1.0/2.0))/(tau*tau_h))*1.0/sqrt(tau*tau_h*-2.0+tau*tau+tau_h*tau_h+gamma_centre*gh*tau*tau_h*4.0)-(I*gamma_centre*exp((t*(tau+tau_h-sqrt(tau*tau_h*-2.0+tau*tau+tau_h*tau_h+gamma_centre*gh*tau*tau_h*4.0))*(1.0/2.0))/(tau*tau_h))*(tau+tau_h-sqrt(tau*tau_h*-2.0+tau*tau+tau_h*tau_h+gamma_centre*gh*tau*tau_h*4.0)))/(tau*tau_h*2.0+tau*sqrt(tau*tau_h*-2.0+tau*tau+tau_h*tau_h+gamma_centre*gh*tau*tau_h*4.0)+tau_h*sqrt(tau*tau_h*-2.0+tau*tau+tau_h*tau_h+gamma_centre*gh*tau*tau_h*4.0)-tau*tau-tau_h*tau_h-gamma_centre*gh*tau*tau_h*4.0)+(beta_centre*tau*exp((t*(tau+tau_h+sqrt(tau*tau_h*-2.0+tau*tau+tau_h*tau_h+gamma_centre*gh*tau*tau_h*4.0))*(1.0/2.0))/(tau*tau_h))*1.0/sqrt(tau*tau_h*-2.0+tau*tau+tau_h*tau_h+gamma_centre*gh*tau*tau_h*4.0)*(1.0/2.0))/tau_h+alpha*gamma_centre*gs*y0*((exp((t*(tau+tau_h+sqrt(tau*tau_h*-2.0+tau*tau+tau_h*tau_h+gamma_centre*gh*tau*tau_h*4.0)-alpha*tau*tau_h*2.0)*(1.0/2.0))/(tau*tau_h))*(t*tau+t*tau_h-tau*tau_h*2.0+t*sqrt(tau*tau_h*-2.0+tau*tau+tau_h*tau_h+gamma_centre*gh*tau*tau_h*4.0)-alpha*t*tau*tau_h*2.0))/(tau+tau_h+sqrt(tau*tau_h*-2.0+tau*tau+tau_h*tau_h+gamma_centre*gh*tau*tau_h*4.0)-alpha*tau*tau_h*2.0)+(tau*tau_h*exp((t*(tau+tau_h+sqrt(tau*tau_h*-2.0+tau*tau+tau_h*tau_h+gamma_centre*gh*tau*tau_h*4.0)-alpha*tau*tau_h*2.0)*(1.0/2.0))/(tau*tau_h))*2.0)/(tau+tau_h+sqrt(tau*tau_h*-2.0+tau*tau+tau_h*tau_h+gamma_centre*gh*tau*tau_h*4.0)-alpha*tau*tau_h*2.0))*1.0/sqrt(tau*tau_h*-2.0+tau*tau+tau_h*tau_h+gamma_centre*gh*tau*tau_h*4.0)-(beta_centre*tau*exp((t*(tau+tau_h-sqrt(tau*tau_h*-2.0+tau*tau+tau_h*tau_h+gamma_centre*gh*tau*tau_h*4.0))*(1.0/2.0))/(tau*tau_h))*(tau+tau_h-sqrt(tau*tau_h*-2.0+tau*tau+tau_h*tau_h+gamma_centre*gh*tau*tau_h*4.0))*(1.0/2.0))/(tau_h*(tau*tau_h*2.0+tau*sqrt(tau*tau_h*-2.0+tau*tau+tau_h*tau_h+gamma_centre*gh*tau*tau_h*4.0)+tau_h*sqrt(tau*tau_h*-2.0+tau*tau+tau_h*tau_h+gamma_centre*gh*tau*tau_h*4.0)-tau*tau-tau_h*tau_h-gamma_centre*gh*tau*tau_h*4.0))+alpha*gamma_centre*gs*y0*((exp((t*(tau+tau_h-sqrt(tau*tau_h*-2.0+tau*tau+tau_h*tau_h+gamma_centre*gh*tau*tau_h*4.0)-alpha*tau*tau_h*2.0)*(1.0/2.0))/(tau*tau_h))*(-t*tau-t*tau_h+tau*tau_h*2.0+t*sqrt(tau*tau_h*-2.0+tau*tau+tau_h*tau_h+gamma_centre*gh*tau*tau_h*4.0)+alpha*t*tau*tau_h*2.0))/(tau+tau_h-sqrt(tau*tau_h*-2.0+tau*tau+tau_h*tau_h+gamma_centre*gh*tau*tau_h*4.0)-alpha*tau*tau_h*2.0)-(tau*tau_h*exp((t*(tau+tau_h-sqrt(tau*tau_h*-2.0+tau*tau+tau_h*tau_h+gamma_centre*gh*tau*tau_h*4.0)-alpha*tau*tau_h*2.0)*(1.0/2.0))/(tau*tau_h))*2.0)/(tau+tau_h-sqrt(tau*tau_h*-2.0+tau*tau+tau_h*tau_h+gamma_centre*gh*tau*tau_h*4.0)-alpha*tau*tau_h*2.0))*1.0/sqrt(tau*tau_h*-2.0+tau*tau+tau_h*tau_h+gamma_centre*gh*tau*tau_h*4.0)-(gamma_centre*gs*tau*tau_h*u0*exp(-alpha*t)*(alpha*exp(alpha*t)-(exp((t*(tau+tau_h+sqrt(tau*tau_h*-2.0+tau*tau+tau_h*tau_h+gamma_centre*gh*tau*tau_h*4.0))*(1.0/2.0))/(tau*tau_h))*(tau+tau_h+sqrt(tau*tau_h*-2.0+tau*tau+tau_h*tau_h+gamma_centre*gh*tau*tau_h*4.0))*(1.0/2.0))/(tau*tau_h))*1.0/sqrt(tau*tau_h*-2.0+tau*tau+tau_h*tau_h+gamma_centre*gh*tau*tau_h*4.0)*2.0)/(tau+tau_h+sqrt(tau*tau_h*-2.0+tau*tau+tau_h*tau_h+gamma_centre*gh*tau*tau_h*4.0)-alpha*tau*tau_h*2.0)+(alpha*gamma_centre*gs*tau*tau_h*u0*exp(-alpha*t)*(exp(alpha*t)-exp((t*(tau+tau_h+sqrt(tau*tau_h*-2.0+tau*tau+tau_h*tau_h+gamma_centre*gh*tau*tau_h*4.0))*(1.0/2.0))/(tau*tau_h)))*1.0/sqrt(tau*tau_h*-2.0+tau*tau+tau_h*tau_h+gamma_centre*gh*tau*tau_h*4.0)*2.0)/(tau+tau_h+sqrt(tau*tau_h*-2.0+tau*tau+tau_h*tau_h+gamma_centre*gh*tau*tau_h*4.0)-alpha*tau*tau_h*2.0))*(1.0/4.0))/(gamma_centre*tau)+(1.0/sqrt(tau*tau_h*-2.0+tau*tau+tau_h*tau_h+gamma_centre*gh*tau*tau_h*4.0)*(exp((t*tau*(-1.0/2.0)-t*tau_h*(1.0/2.0)-t*sqrt(tau*tau_h*-2.0+tau*tau+tau_h*tau_h+gamma_centre*gh*tau*tau_h*4.0)*(1.0/2.0))/(tau*tau_h))*(tau+tau_h+sqrt(tau*tau_h*-2.0+tau*tau+tau_h*tau_h+gamma_centre*gh*tau*tau_h*4.0))-exp((t*tau*(-1.0/2.0)-t*tau_h*(1.0/2.0)+t*sqrt(tau*tau_h*-2.0+tau*tau+tau_h*tau_h+gamma_centre*gh*tau*tau_h*4.0)*(1.0/2.0))/(tau*tau_h))*(tau+tau_h-sqrt(tau*tau_h*-2.0+tau*tau+tau_h*tau_h+gamma_centre*gh*tau*tau_h*4.0))+(tau*exp((t*tau*(-1.0/2.0)-t*tau_h*(1.0/2.0)+t*sqrt(tau*tau_h*-2.0+tau*tau+tau_h*tau_h+gamma_centre*gh*tau*tau_h*4.0)*(1.0/2.0))/(tau*tau_h))*(tau+tau_h-sqrt(tau*tau_h*-2.0+tau*tau+tau_h*tau_h+gamma_centre*gh*tau*tau_h*4.0))*(1.0/2.0))/tau_h+(tau_h*exp((t*tau*(-1.0/2.0)-t*tau_h*(1.0/2.0)+t*sqrt(tau*tau_h*-2.0+tau*tau+tau_h*tau_h+gamma_centre*gh*tau*tau_h*4.0)*(1.0/2.0))/(tau*tau_h))*(tau+tau_h-sqrt(tau*tau_h*-2.0+tau*tau+tau_h*tau_h+gamma_centre*gh*tau*tau_h*4.0))*(1.0/2.0))/tau-(tau*exp((t*tau*(-1.0/2.0)-t*tau_h*(1.0/2.0)-t*sqrt(tau*tau_h*-2.0+tau*tau+tau_h*tau_h+gamma_centre*gh*tau*tau_h*4.0)*(1.0/2.0))/(tau*tau_h))*(tau+tau_h+sqrt(tau*tau_h*-2.0+tau*tau+tau_h*tau_h+gamma_centre*gh*tau*tau_h*4.0))*(1.0/2.0))/tau_h-(tau_h*exp((t*tau*(-1.0/2.0)-t*tau_h*(1.0/2.0)-t*sqrt(tau*tau_h*-2.0+tau*tau+tau_h*tau_h+gamma_centre*gh*tau*tau_h*4.0)*(1.0/2.0))/(tau*tau_h))*(tau+tau_h+sqrt(tau*tau_h*-2.0+tau*tau+tau_h*tau_h+gamma_centre*gh*tau*tau_h*4.0))*(1.0/2.0))/tau+(exp((t*tau*(-1.0/2.0)-t*tau_h*(1.0/2.0)-t*sqrt(tau*tau_h*-2.0+tau*tau+tau_h*tau_h+gamma_centre*gh*tau*tau_h*4.0)*(1.0/2.0))/(tau*tau_h))*(tau+tau_h+sqrt(tau*tau_h*-2.0+tau*tau+tau_h*tau_h+gamma_centre*gh*tau*tau_h*4.0))*(tau*tau_h*-2.0+tau*tau+tau_h*tau_h+gamma_centre*gh*tau*tau_h*4.0)*(1.0/2.0))/(tau*tau_h)-(exp((t*tau*(-1.0/2.0)-t*tau_h*(1.0/2.0)+t*sqrt(tau*tau_h*-2.0+tau*tau+tau_h*tau_h+gamma_centre*gh*tau*tau_h*4.0)*(1.0/2.0))/(tau*tau_h))*(tau+tau_h-sqrt(tau*tau_h*-2.0+tau*tau+tau_h*tau_h+gamma_centre*gh*tau*tau_h*4.0))*(tau*tau_h*-2.0+tau*tau+tau_h*tau_h+gamma_centre*gh*tau*tau_h*4.0)*(1.0/2.0))/(tau*tau_h))*(n0+(beta_centre*tau*(exp((t*(tau+tau_h-sqrt(tau*tau_h*-2.0+tau*tau+tau_h*tau_h+gamma_centre*gh*tau*tau_h*4.0))*(1.0/2.0))/(tau*tau_h))-1.0))/(tau+tau_h-sqrt(tau*tau_h*-2.0+tau*tau+tau_h*tau_h+gamma_centre*gh*tau*tau_h*4.0))+(beta_centre*tau*(exp((t*(tau+tau_h+sqrt(tau*tau_h*-2.0+tau*tau+tau_h*tau_h+gamma_centre*gh*tau*tau_h*4.0))*(1.0/2.0))/(tau*tau_h))-1.0))/(tau+tau_h+sqrt(tau*tau_h*-2.0+tau*tau+tau_h*tau_h+gamma_centre*gh*tau*tau_h*4.0))-(beta_centre*(tau*tau)*(exp((t*(tau+tau_h-sqrt(tau*tau_h*-2.0+tau*tau+tau_h*tau_h+gamma_centre*gh*tau*tau_h*4.0))*(1.0/2.0))/(tau*tau_h))-1.0))/(tau*tau_h*2.0+tau*sqrt(tau*tau_h*-2.0+tau*tau+tau_h*tau_h+gamma_centre*gh*tau*tau_h*4.0)+tau_h*sqrt(tau*tau_h*-2.0+tau*tau+tau_h*tau_h+gamma_centre*gh*tau*tau_h*4.0)-tau*tau-tau_h*tau_h-gamma_centre*gh*tau*tau_h*4.0)+(beta_centre*tau*tau_h*(exp((t*(tau+tau_h-sqrt(tau*tau_h*-2.0+tau*tau+tau_h*tau_h+gamma_centre*gh*tau*tau_h*4.0))*(1.0/2.0))/(tau*tau_h))-1.0))/(tau*tau_h*2.0+tau*sqrt(tau*tau_h*-2.0+tau*tau+tau_h*tau_h+gamma_centre*gh*tau*tau_h*4.0)+tau_h*sqrt(tau*tau_h*-2.0+tau*tau+tau_h*tau_h+gamma_centre*gh*tau*tau_h*4.0)-tau*tau-tau_h*tau_h-gamma_centre*gh*tau*tau_h*4.0)+(beta_centre*(tau*tau)*(exp((t*(tau+tau_h+sqrt(tau*tau_h*-2.0+tau*tau+tau_h*tau_h+gamma_centre*gh*tau*tau_h*4.0))*(1.0/2.0))/(tau*tau_h))-1.0)*1.0/sqrt(tau*tau_h*-2.0+tau*tau+tau_h*tau_h+gamma_centre*gh*tau*tau_h*4.0))/(tau+tau_h+sqrt(tau*tau_h*-2.0+tau*tau+tau_h*tau_h+gamma_centre*gh*tau*tau_h*4.0))-(beta_centre*tau*tau_h*(exp((t*(tau+tau_h+sqrt(tau*tau_h*-2.0+tau*tau+tau_h*tau_h+gamma_centre*gh*tau*tau_h*4.0))*(1.0/2.0))/(tau*tau_h))-1.0)*1.0/sqrt(tau*tau_h*-2.0+tau*tau+tau_h*tau_h+gamma_centre*gh*tau*tau_h*4.0))/(tau+tau_h+sqrt(tau*tau_h*-2.0+tau*tau+tau_h*tau_h+gamma_centre*gh*tau*tau_h*4.0))+alpha*gamma_centre*gs*y0*((tau*tau)*(tau_h*tau_h)*1.0/pow(tau+tau_h+sqrt(tau*tau_h*-2.0+tau*tau+tau_h*tau_h+gamma_centre*gh*tau*tau_h*4.0)-alpha*tau*tau_h*2.0,2.0)*4.0+tau*tau_h*exp((t*(tau+tau_h+sqrt(tau*tau_h*-2.0+tau*tau+tau_h*tau_h+gamma_centre*gh*tau*tau_h*4.0)-alpha*tau*tau_h*2.0)*(1.0/2.0))/(tau*tau_h))*1.0/pow(tau+tau_h+sqrt(tau*tau_h*-2.0+tau*tau+tau_h*tau_h+gamma_centre*gh*tau*tau_h*4.0)-alpha*tau*tau_h*2.0,2.0)*(t*tau+t*tau_h-tau*tau_h*2.0+t*sqrt(tau*tau_h*-2.0+tau*tau+tau_h*tau_h+gamma_centre*gh*tau*tau_h*4.0)-alpha*t*tau*tau_h*2.0)*2.0)*1.0/sqrt(tau*tau_h*-2.0+tau*tau+tau_h*tau_h+gamma_centre*gh*tau*tau_h*4.0)-alpha*gamma_centre*gs*y0*((tau*tau)*(tau_h*tau_h)*1.0/pow(tau+tau_h-sqrt(tau*tau_h*-2.0+tau*tau+tau_h*tau_h+gamma_centre*gh*tau*tau_h*4.0)-alpha*tau*tau_h*2.0,2.0)*4.0-tau*tau_h*exp((t*(tau+tau_h-sqrt(tau*tau_h*-2.0+tau*tau+tau_h*tau_h+gamma_centre*gh*tau*tau_h*4.0)-alpha*tau*tau_h*2.0)*(1.0/2.0))/(tau*tau_h))*1.0/pow(tau+tau_h-sqrt(tau*tau_h*-2.0+tau*tau+tau_h*tau_h+gamma_centre*gh*tau*tau_h*4.0)-alpha*tau*tau_h*2.0,2.0)*(-t*tau-t*tau_h+tau*tau_h*2.0+t*sqrt(tau*tau_h*-2.0+tau*tau+tau_h*tau_h+gamma_centre*gh*tau*tau_h*4.0)+alpha*t*tau*tau_h*2.0)*2.0)*1.0/sqrt(tau*tau_h*-2.0+tau*tau+tau_h*tau_h+gamma_centre*gh*tau*tau_h*4.0)-(I*gamma_centre*tau*tau_h*(exp((t*(tau+tau_h-sqrt(tau*tau_h*-2.0+tau*tau+tau_h*tau_h+gamma_centre*gh*tau*tau_h*4.0))*(1.0/2.0))/(tau*tau_h))-1.0)*2.0)/(tau*tau_h*2.0+tau*sqrt(tau*tau_h*-2.0+tau*tau+tau_h*tau_h+gamma_centre*gh*tau*tau_h*4.0)+tau_h*sqrt(tau*tau_h*-2.0+tau*tau+tau_h*tau_h+gamma_centre*gh*tau*tau_h*4.0)-tau*tau-tau_h*tau_h-gamma_centre*gh*tau*tau_h*4.0)+(I*gamma_centre*tau*tau_h*(exp((t*(tau+tau_h+sqrt(tau*tau_h*-2.0+tau*tau+tau_h*tau_h+gamma_centre*gh*tau*tau_h*4.0))*(1.0/2.0))/(tau*tau_h))-1.0)*1.0/sqrt(tau*tau_h*-2.0+tau*tau+tau_h*tau_h+gamma_centre*gh*tau*tau_h*4.0)*2.0)/(tau+tau_h+sqrt(tau*tau_h*-2.0+tau*tau+tau_h*tau_h+gamma_centre*gh*tau*tau_h*4.0))-(gamma_centre*gs*tau*tau_h*u0*(exp((t*(tau+tau_h-sqrt(tau*tau_h*-2.0+tau*tau+tau_h*tau_h+gamma_centre*gh*tau*tau_h*4.0)-alpha*tau*tau_h*2.0)*(1.0/2.0))/(tau*tau_h))-1.0)*1.0/sqrt(tau*tau_h*-2.0+tau*tau+tau_h*tau_h+gamma_centre*gh*tau*tau_h*4.0)*2.0)/(tau+tau_h-sqrt(tau*tau_h*-2.0+tau*tau+tau_h*tau_h+gamma_centre*gh*tau*tau_h*4.0)-alpha*tau*tau_h*2.0)-(gamma_centre*gs*tau*tau_h*u0*exp(-alpha*t)*(exp(alpha*t)-exp((t*(tau+tau_h+sqrt(tau*tau_h*-2.0+tau*tau+tau_h*tau_h+gamma_centre*gh*tau*tau_h*4.0))*(1.0/2.0))/(tau*tau_h)))*1.0/sqrt(tau*tau_h*-2.0+tau*tau+tau_h*tau_h+gamma_centre*gh*tau*tau_h*4.0)*2.0)/(tau+tau_h+sqrt(tau*tau_h*-2.0+tau*tau+tau_h*tau_h+gamma_centre*gh*tau*tau_h*4.0)-alpha*tau*tau_h*2.0))*(1.0/4.0))/(gamma_centre*tau);
}

__device__ double dfun3( double t, double v0, double n0, double u0, double y0, double I)
{
  return
    (beta_right*gh*exp(-t/tau))/(tau-tau_h)-(v0*exp(-t/tau))/tau-(I*exp(-t/tau))/tau-(beta_right*gh*exp(-t/tau_h))/(tau-tau_h)+(gh*n0*exp(-t/tau_h))/(tau-tau_h)-(gs*exp(-alpha*t)*(-tau*y0*alpha*alpha+y0*alpha))/pow(alpha*tau-1.0,2.0)+(gs*exp(-t/tau)*(alpha*tau*u0-u0+alpha*tau*y0))/(tau*pow(alpha*tau-1.0,2.0))-(alpha*gs*exp(-alpha*t)*(alpha*tau*u0-u0-alpha*t*y0+alpha*tau*y0+alpha*alpha*t*tau*y0))/pow(alpha*tau-1.0,2.0)-(gh*n0*tau_h*exp(-t/tau))/(tau*(tau-tau_h));
}

__device__ double dfun4( double t, double v0)
{
  return -1.0;
}

__host__ __device__ double W( const double x)
{
  return (w0/2.0)*(tanh(beta*(sigma-x))+tanh(beta*(sigma+x)));
}

__device__ double FindSpikeTime( const double4 state, const double local_I, short char* pSpikeTimeFound, unsigned int index)
{
  double spikeTime = 0.0;
  double f, df;
  f  = fun3( spikeTime, state.x, state.y, state.z, state.w, local_I, V_th);
  df = dfun3( spikeTime, state.x, state.y, state.z, state.w, local_I);
  int iterate = 0;

  pSpikeTimeFound[index] = 0;

  while (abs(f)>tol*pow(10.0,iterate/10))
  {
    spikeTime -= f/df;
    f  = fun3( spikeTime, state.x, state.y, state.z, state.w, local_I, V_th);
    df = dfun3( spikeTime, state.x, state.y, state.z, state.w, local_I);
    //printf("Iterate = %d, v = %f,\t zone = 2, \t time = %f\n",iterate,f,spikeTime);
    iterate++;
  }

  pSpikeTimeFound[index] = 1;

  return spikeTime;
}

__global__ void FindSpikeTimeKernel( const double4* pGlobalState,
                                     const int* pGlobalZone,
                                     const double* pAppliedCurrent,
                                     double stepTime,
                                     const double* localTime,
                                     EventDrivenMap::firing* pFiringVal,
                                     unsigned int* pEventNo,
                                     const int networkSize,
                                     short char* pSpikeTimeFound,
                                     unsigned long long int* pEventTime)
{
  unsigned int index = threadIdx.x+blockDim.x*blockIdx.x;
  extern __shared__ double4 local_state[];
  if (index<networkSize)
  {
    if (pGlobalZone[index]==2)
    {
      stepTime -= *localTime;
      double local_I =
        (-I_steve/gl_steve)+pAppliedCurrent[index];
      local_state[threadIdx.x] = pGlobalState[index];
      double local_v = fun3( stepTime, local_state[threadIdx.x].x,
          local_state[threadIdx.x].y, local_state[threadIdx.x].z,
          local_state[threadIdx.x].w, local_I, 0.0);
      if (local_v>V_th)
      {
        double spike_time = FindSpikeTime( local_state[threadIdx.x], local_I, pSpikeTimeFound, index);

        // Store spike times and indices
        int storage_id = atomicAdd( pEventNo, 1);
        pFiringVal[storage_id].time  = spike_time;
        pFiringVal[storage_id].index = index;

        // Find minimum spike time
        atomicMin( pEventTime, __double_as_longlong( spike_time));
      }
    }
  }
}

__global__ void DoublePrecisionSpikeTimeKernel( const unsigned long long int *pEventTime,
                                                double* pSpikeTime)
{
  *pSpikeTime = __longlong_as_double( *pEventTime);
}

void EventDrivenMap::FindMinimumSpikeTime( double timestep)
{
  if (mPrintOutput)
  {
	printf("Looking for spike time.\n");
  }
  FindSpikeTimeKernel<<<mNoBlocks.x,mNoThreads,mNoThreads*sizeof(double4)>>>( mpGlobalState, mpGlobalZone,
                        mpAppliedCurrent, timestep, mpLocalTime, mpFiringVal,
                       mpEventNo, mNetworkSize, mpSpikeTimeFound, mpEventTime);
  CUDA_CHECK_ERROR();
  CUDA_CALL( cudaDeviceSynchronize());
  if (mPrintOutput)
    printf("Spike times found.\n");

  DoublePrecisionSpikeTimeKernel<<<1,1>>>( mpEventTime, mpSpikeTime);

  // Update count for spiking cells
  CUDA_CALL( cudaMemcpy( mpHost_eventNo, mpEventNo, sizeof(int), cudaMemcpyDeviceToHost));
  if (mPrintOutput)
  {
    printf("No of spiking cells = %d\n",*mpHost_eventNo);
  }
}

__global__ void UpdateLocalTime( double* pLocalTime,
                                 double* pSpikeTime,
                                 const bool printOutput)
{
  *pLocalTime += *pSpikeTime;
  if (printOutput)
    printf("Local time = %f.\n",*pLocalTime);
}

__global__ void ResetMemoryKernel( const double timestep,
                                   unsigned long long int* pEventTime,
                                   const bool printOutput)

{
  *pEventTime = __double_as_longlong( timestep);
  if (printOutput)
    printf("Looking for spiking events over interval of length %f.\n",timestep);
}

__device__ void ResetMemory( const double timestep,
                             unsigned long long int* pEventTime)
{
  *pEventTime = __double2ull_rd( timestep);
}

__device__ double atomicAdd(double* address, double val)
{
    unsigned long long int* address_as_ull = (unsigned long long int*)address;
    unsigned long long int old = *address_as_ull, assumed;
    do {
        assumed = old;
        old = atomicCAS(address_as_ull, assumed,
                __double_as_longlong(val + __longlong_as_double(assumed)));
    } while (assumed != old);
    return __longlong_as_double(old);
}
