# Supplementary material for: An Analysis of Waves Underlying Grid Cell Firing in the Medial Enthorinal Cortex
Source: J Math Neurosci. 2017 Aug 25;7:9. doi: 10.1186/s13408-017-0051-7 (PMC5572897; doi:10.1186/s13408-017-0051-7)
Supplement: Supplementary file 1 — Code for 2D simulations. Code written in C++/CUDA programming language. Equipment requirements: Nvidia CUDA drivers and Nvidia graphics card with compute capability ≥3.5. The Armadillo C++ package must be installed. Run commands: $ cmake . $ make $./SpatialNavigationCUDA. (zip) [file 13408_2017_51_MOESM1_ESM.zip › EventDrivenMap.hpp]

#ifndef EVENTDRIVENMAPHEADERDEF
#define EVENTDRIVENMAPHEADERDEF
/* Code to do one dimensional spiking model from Mayte's note */
#include <iostream>
#include <cstdlib>
#include <cmath>
#include <arrayfire.h>
#include "parametersDouble.hpp"
#include "vector_types.h"

class EventDrivenMap
{

  public:

    struct ParameterList
    {
      ParameterList()
      {
        networkSizeX = 1000;
        networkSizeY = 1000;
        noThreads    = 256;
        domainSize   = 120.0;
        timestep     = 0.1;
        plotData     = 1;
        plotFreq     = 100;
        printOutput  = 0;
        saveOutput   = 0;
        manualStep   = 0;
        saveData     = 0;
      }

      int networkSizeX;
      int networkSizeY;
      unsigned int noThreads;
      double domainSize;
      double timestep;
      bool plotData;
      unsigned int plotFreq;
      bool printOutput;
      bool saveOutput;
      bool manualStep;
      bool saveData;
    };

    EventDrivenMap( const ParameterList* pParameterList);

    ~EventDrivenMap();

    void InitialiseNetwork();

    unsigned int CountLinesInFile( const char* filename);

    void SetAppliedCurrent( const double val);

    void SetAppliedCurrent( const double val, const double radius);

    void SetAppliedCurrent( const double val,
                            const double width,
                            const double angle,
                            const double Xoffset = 0.0,
                            const double Yoffset = 0.0);

    void SetAppliedCurrent( const double val,
                            const char* filename);

    void LoadInitialConditionStencil( const char* filename,
                                      unsigned int* pStencil,
                                      const unsigned int N);

    // Circular initial condition
    void SetAppliedCurrentInstantaneous( const double val, const double radius);

    void SetParameters( const ParameterList* pParameterList);

    void SetThresholds();

    void SetPlotCounter( int val=0);

    void SimulateNetwork( const double finalTime, bool extend=false);

    void SimulateStep();

    void CopyDataToHost();

    void LoadInitialState( const char* filename);

    struct __align__(16) firing
    {
      double time;
      unsigned int index;
    };

  private:

    // Hiding default constructor
    EventDrivenMap();

    // Network size
    int mNetworkSizeX;
    int mNetworkSizeY;
    int mNetworkSize;

    // For debugging
    bool mPlotData;
    bool mPrintOutput;
    bool mManualStep;
    bool mSaveData;

    // Kernel configuration
    unsigned int mNoThreads;
    dim3 mNoBlocks;

    // Geometry
    double mDomainSize;
    double mDx;

    // State variables
    double4* mpGlobalState;
    int* mpGlobalZone;
    firing* mpFiringVal;

    // Coupling
    int2* mpStencil;
    int mSpatialExtent;
    int mHost_stencilSize;

    // Applied current
    double* mpAppliedCurrent;

    // Tracking number of events
    unsigned int* mpEventNo;
    unsigned int* mpHost_eventNo;

    // Tracking time
    double mTime;
    double mDt;
    double* mpSpikeTime;
    double* mpLocalTime;
    double* mpHost_localTime;
    unsigned long long int *mpEventTime;

    // For plotting
    unsigned int mPlotFreq;
    bool mSaveOutput;

    // To save data
    int mCounter;
    double4* mpHost_globalState;
    double4* mpPlotVarFull;

    // For debugging
    firing* mpHost_firingVal;
    short char* mpSpikeTimeFound;

    // Functions
    void FindMinimumSpikeTime( double timestep);

    void CalculateSpatialExtent();

    void CreateCouplingStencil();

};

// Initialise network
__global__ void InitialiseNetworkKernel( double4* pGlobalState, int* pGlobalZone, int networkSize);

// Applied current
__global__ void SetAppliedCurrentKernel( double* pAppliedCurrent,
                                         const double I_app,
                                         const double radius,
                                         const int networkSizeX,
                                         const int networkSizeY,
                                         const double dx);
__global__ void SetAppliedCurrentKernel( double* pAppliedCurrent,
                                         const double I_app,
                                         const double width,
                                         const double angle,
                                         const double Xoffset,
                                         const double Yoffset,
                                         const int networkSizeX,
                                         const int networkSizeY,
                                         const double dx,
                                         const double domainSize);
__global__ void SetAppliedCurrentKernel( const double val,
                                         const unsigned int* pStencil,
                                         const int N,
                                         double* pAppliedCurrent);
__global__ void SetAppliedCurrentInstantKernel( double4* pGlobalState,
                                                int* pGlobalZone,
                                                const double radius,
                                                const int networkSizeX,
                                                const int networkSizeY,
                                                const double dx);

// Functions to find minimum spike time
__device__ double FindSpikeTime( const double4 state, const double local_I, short char* pSpikeTimeFound, unsigned int index);
__global__ void FindSpikeTimeKernel( const double4* pGlobalState,
                                     const int* pGlobalZone,
                                     const double* pAppliedCurrent,
                                     double stepTime,
                                     const double* pLocalTime,
                                     EventDrivenMap::firing* pFiringVal,
                                     unsigned int* pEventNo,
                                     const int networkSize,
                                     const double spikeTimeThresh,
                                     short char* pSpikeTimeFound);
__global__ void DoublePrecisionSpikeTimeKernel( const EventDrivenMap::firing* pFiringVal,
                                                const double4* pGlobalState,
                                                const double* pAppliedCurrent,
                                                double* pSpikeTime,
                                                short char* pSpikeTimeFound);

// Updating time
__global__ void UpdateLocalTime( double* pLocalTime,
                                 double* pSpikeTime,
                                 const bool printOutput);

// General functions
/*
__global__ void UpdateStateKernel( const EventDrivenMap::firing* pFiringVal,
                                   double4* pGlobalState,
                                   int* pGlobalZone,
                                   const int2* pMask,
                                   const double* pAppliedCurrent,
                                   const unsigned int* pEventNo,
                                   const int networkSize,
                                   const int networkSizeX,
                                   const int networkSizeY,
                                   const int stencilSize,
                                   const double dx);
                                   */
__global__ void UpdateStateKernel( const double* pSpikeTime,
                                   double4* pGlobalState,
                                   int* pGlobalZone,
                                   const double* pAppliedCurrent,
                                   const int networkSize);
__device__ double4 UpdateState( double t, double4 state, double I, int zone);
__inline__ __device__ double fun( double t, double4 state, double I, double thresh, int zone);
__inline__ __device__ double dfun( double t, double4 state, double I, int zone);

// Zone 1 functions
__device__ double fun1( double t, double v0, double n0, double u0, double y0, double I, double thresh);
__device__ double dfun1( double t, double v0, double n0, double u0, double y0, double I);

// Zone 2 functions
__device__ double fun2( double t, double v0, double n0, double u0, double y0, double I, double thresh);
__device__ double dfun2( double t, double v0, double n0, double u0, double y0, double I);

// Zone 3 functions
__device__ double fun3( double t, double v0, double n0, double u0, double y0, double I, double thresh);
__device__ double dfun3( double t, double v0, double n0, double u0, double y0, double I);

// Zone 4 functions
__device__ double fun4( double t, double v0, double thresh);
__device__ double dfun4( double t, double v0);

// Coupling function
__host__ __device__ double W( const double x);

// Update synaptic input to cells
__global__ void ApplyResetKernel( double4* pGlobalState,
                                  int* pGlobalZone,
                                  EventDrivenMap::firing* pFiringVal,
                                  const unsigned int* pEventNo,
                                  const double* pSpikeTime,
                                  const double dx,
                                  const int2* pMask,
				                          const int networkSizeX,
                                  const int networkSizeY,
                                  const int stencilSize);

// For atomics
__global__ void ResetMemoryKernel( const double timestep,
                                   unsigned long long int* pEventTime,
                                   const bool printOutput);
__device__ void ResetMemory( const double timestep,
                             unsigned long long int* pEventTime);

// Transfer data for plotting
__global__ void CopyDataToPlotBufferKernel( double* pPlotVar, const double4* pGlobalState, const int* pGlobalZone, const int networkSize);
__global__ void CopyDataKernel( double4* pPlotVar, const double4* pGlobalState, const int* pGlobalZone, const int networkSize);

// Atomic function for doubles
__device__ double atomicAdd(double* address, double val);

#endif
