# Supplementary material for: An Analysis of Waves Underlying Grid Cell Firing in the Medial Enthorinal Cortex
Source: J Math Neurosci. 2017 Aug 25;7:9. doi: 10.1186/s13408-017-0051-7 (PMC5572897; doi:10.1186/s13408-017-0051-7)
Supplement: Supplementary file 1 — Code for 2D simulations. Code written in C++/CUDA programming language. Equipment requirements: Nvidia CUDA drivers and Nvidia graphics card with compute capability ≥3.5. The Armadillo C++ package must be installed. Run commands: $ cmake . $ make $./SpatialNavigationCUDA. (zip) [file 13408_2017_51_MOESM1_ESM.zip › parametersDouble.hpp]

// connectivity parameters
#define sigma  25.0
#define w0 1.0 // synaptic connection strength
#define beta 0.5
#define spatial_cutoff 1e-10

// REFFRACTORY TIMESCALE
#define tau_r 200.0 //refractoriness constant

// Voltage equation parameters
// CONDUCTANCES
#define gh_steve 1.0
#define gs_steve 15.0
#define gl_steve 0.25

// TIMESCALES
#define C_steve 1.0 //time constant
#define tau_h_steve 400.0 //time constant

// INPUT
#define I_steve  0.00 //constant current

// RESET
#define V_th 14.5 //threshold
#define V_r  0.0 //reset

// REVERSAL POTENTIAL
#define V_h_steve 40.0

// RESCALING
#define tau (C_steve/gl_steve)
#define gs (gs_steve/gl_steve)
#define gh (gh_steve*V_h_steve/gl_steve)
//#define I (-I_steve/gl_steve)

// Gating equation parameters

// TIMESCALE
#define tau_h 400.0 //time constant

// SWITCHES
#define V_half  -10.0
#define V_k 10.0
#define V_left (V_half-2*V_k)
#define V_right (V_half+2*V_k)

#define beta_left 1.0
#define beta_right  0.0
#define beta_centre (0.5+V_half/(4*V_k))
#define gamma_centre (-1.0/(4*V_k))

// ALPHA FUNCTION TIMESCALE
#define alpha 0.05

// Newton solver
#define tol 1e-10

// APPLIED CURRENT PARAMETERS
#define I_app_first 0
#define I_app_last 99
#define hyper_radius 10.0
#define pi 3.14159265358979323846

// For plotting purposes
#define V_min -80.0
